# Supplementary material for: 2-Chloro-N′-(2-chloro­benzyl­idene)benzohydrazide
Source: Acta Crystallogr Sect E Struct Rep Online. 2009 Oct 28;65(Pt 11):o2871. doi: 10.1107/S1600536809043803 (PMC2970987; doi:10.1107/S1600536809043803)
Supplement: Supplementary file 2 [file e-65-o2871-Isup2.hkl]

# 
# h,k,l, Fc-squared, Fo-squared, sigma(Fo-squared) and status flag 
# 
data_I
_shelx_title ' Pbca in Pbca' 
_shelx_refln_list_code          4 
_shelx_F_calc_maximum      228.32 
_exptl_crystal_F_000      1200.00 
_reflns_d_resolution_high  0.7833 
 
loop_ 
 _symmetry_equiv_pos_as_xyz 
 'x, y, z' 
 '-x+1/2, -y, z+1/2' 
 '-x, y+1/2, -z+1/2' 
 'x+1/2, -y+1/2, -z' 
 '-x, -y, -z' 
 'x-1/2, y, -z-1/2' 
 'x, -y-1/2, z-1/2' 
 '-x-1/2, y-1/2, z' 
 
_cell_length_a    11.9336 
_cell_length_b     9.7471 
_cell_length_c    22.5840 
_cell_angle_alpha  90.000 
_cell_angle_beta   90.000 
_cell_angle_gamma  90.000 
 
_shelx_F_squared_multiplier     1.000 
 
loop_ 
 _refln_index_h 
 _refln_index_k 
 _refln_index_l 
 _refln_F_squared_calc 
 _refln_F_squared_meas 
 _refln_F_squared_sigma 
 _refln_observed_status 
   2   0   0     4784.10     4907.78     86.81 o 
   4   0   0    28936.47    27641.69    298.00 o 
   6   0   0      148.44      248.04     16.73 o 
   8   0   0       47.20       57.00     12.12 o 
  10   0   0      113.37      112.56     21.20 o 
  12   0   0     1534.60     1666.55     85.80 o 
  14   0   0       54.22      110.53     31.29 o 
   2   1   0     6777.23     6696.00     66.32 o 
   4   1   0      246.78      230.20      9.31 o 
   6   1   0        2.40       -0.30      4.15 o 
   8   1   0      483.45      497.74     18.27 o 
  10   1   0        0.58       -0.17     11.05 o 
  12   1   0       46.44       45.62     12.42 o 
  14   1   0      199.36      216.52     43.40 o 
   0   2   0       49.67       24.73      7.07 o 
   2   2   0       73.25       55.05      4.67 o 
   4   2   0     3190.69     3145.57     33.28 o 
   6   2   0      523.14      569.33     16.69 o 
   8   2   0     1685.95     1842.98     65.93 o 
  10   2   0       54.06       51.77     10.60 o 
  12   2   0     1093.10     1201.13     52.28 o 
  14   2   0      148.92      165.04     38.36 o 
   2   3   0     3544.51     3685.56     40.92 o 
   4   3   0    13233.74    12868.02     99.19 o 
   6   3   0       72.02       69.27      6.69 o 
   8   3   0     3143.90     3053.43     57.99 o 
  10   3   0      715.60      694.97     30.10 o 
  12   3   0       11.80       -8.81     10.85 o 
  14   3   0        1.82       19.14     37.60 o 
   0   4   0    11244.20    11445.26    204.41 o 
   2   4   0     4833.27     4772.63     52.92 o 
   4   4   0     5893.88     5829.16     55.21 o 
   6   4   0      435.07      532.20     15.43 o 
   8   4   0       15.80        7.68      7.86 o 
  10   4   0       93.60       82.38     19.03 o 
  12   4   0       84.63       68.49     19.59 o 
  14   4   0        0.41       -8.39     14.09 o 
   2   5   0      693.21      721.52     20.26 o 
   4   5   0     7021.16     6680.40     73.88 o 
   6   5   0      100.13       98.16      8.61 o 
   8   5   0     2070.39     2060.80     66.71 o 
  10   5   0      261.87      341.24     64.60 o 
  12   5   0       10.28       -9.45     14.16 o 
   0   6   0       42.84       37.35     13.63 o 
   2   6   0      194.94      195.81     12.46 o 
   4   6   0      346.09      359.56     26.15 o 
   6   6   0     1416.32     1476.91     42.32 o 
   8   6   0        5.08        1.64     10.28 o 
  10   6   0       45.31       66.34     21.45 o 
  12   6   0       35.95       30.38     18.36 o 
   2   7   0       16.92       30.92      7.74 o 
   4   7   0     1456.56     1436.88     40.64 o 
   6   7   0      140.84      151.86     32.81 o 
   8   7   0     1846.11     2011.48     73.14 o 
  10   7   0       17.75       26.53     17.17 o 
  12   7   0        1.42        2.70     16.21 o 
   0   8   0     2542.59     2491.24     66.01 o 
   2   8   0     1111.03     1080.60     29.83 o 
   4   8   0      120.18      130.15     16.11 o 
   6   8   0      820.02      911.71     48.12 o 
   8   8   0        3.21        1.56     12.22 o 
  10   8   0       75.42       34.03     18.00 o 
   2   9   0      951.91     1008.62     63.48 o 
   4   9   0     3678.29     3831.84     99.75 o 
   6   9   0      881.79      886.14     80.25 o 
   8   9   0     1188.57     1196.74     61.95 o 
  10   9   0       41.35        9.40     17.58 o 
   0  10   0      541.64      500.95     80.50 o 
   2  10   0      235.60      250.04     23.06 o 
   4  10   0       62.08       50.11     18.00 o 
   6  10   0      142.96      137.89     26.05 o 
   8  10   0      145.24      142.75     30.79 o 
   2  11   0      164.94      139.30     35.33 o 
   4  11   0      149.80       96.27     22.35 o 
   6  11   0      287.82      345.16     70.91 o 
   4  12   0       14.61       38.86     24.73 o 
   1   1   1     2327.31     2179.00     34.75 o 
   2   1   1     4247.47     4101.88     31.78 o 
   3   1   1     3943.43     3851.79     28.26 o 
   4   1   1    13062.47    12905.03     76.30 o 
   5   1   1      550.69      483.19     13.73 o 
   6   1   1      211.29      206.64      8.40 o 
   7   1   1     1072.08     1072.13     17.33 o 
   8   1   1     2919.65     2887.01     31.99 o 
   9   1   1       57.52       48.08      7.24 o 
  10   1   1      363.81      390.71     14.85 o 
  11   1   1        4.64        2.93      5.54 o 
  12   1   1      556.25      578.19     21.59 o 
  13   1   1      135.27      125.51     16.17 o 
  14   1   1       16.48       25.98     14.79 o 
  15   1   1        6.26       -4.07     15.09 o 
   0   2   1    21197.72    20427.39    425.97 o 
   1   2   1      103.22      143.46      5.17 o 
   2   2   1     6665.60     6465.51     44.37 o 
   3   2   1    14629.88    14118.93     76.64 o 
   4   2   1      751.98      727.24     15.28 o 
   5   2   1      161.51      153.08      5.99 o 
   6   2   1     1907.19     1972.85     22.80 o 
   7   2   1      714.40      822.17     15.19 o 
   8   2   1      155.24      187.52      8.97 o 
   9   2   1        9.93       20.09      5.28 o 
  10   2   1      135.82      140.19     11.20 o 
  11   2   1        0.16        3.58      5.48 o 
  12   2   1       55.62       66.16     11.61 o 
  13   2   1        0.92        6.28      8.84 o 
  14   2   1      159.00      183.58     23.23 o 
  15   2   1       22.14        6.17     19.43 o 
   1   3   1     3623.89     3623.31     43.75 o 
   2   3   1       76.40       76.94      4.44 o 
   3   3   1      291.07      266.59      5.73 o 
   4   3   1     2510.21     2437.66     22.44 o 
   5   3   1     6033.19     6261.82     54.85 o 
   6   3   1      732.43      674.38     12.27 o 
   7   3   1      216.13      217.00      8.88 o 
   8   3   1     1790.81     1754.92     38.03 o 
   9   3   1        6.32        9.14      5.30 o 
  10   3   1      221.15      249.02     16.35 o 
  11   3   1      139.41      123.22     22.15 o 
  12   3   1      116.38       91.00     13.60 o 
  13   3   1       45.52       58.99     13.18 o 
  14   3   1       41.68       20.46     11.56 o 
   0   4   1     9312.62     9413.66    100.10 o 
   1   4   1      778.43      680.65     13.62 o 
   2   4   1        3.11        2.70      2.47 o 
   3   4   1      441.39      369.51      9.23 o 
   4   4   1     3305.81     3367.59     28.62 o 
   5   4   1      532.47      578.16     11.52 o 
   6   4   1      953.17      943.89     16.20 o 
   7   4   1      154.03      178.36      8.96 o 
   8   4   1       98.56      117.06     12.53 o 
   9   4   1      254.98      279.42     16.89 o 
  10   4   1       59.12       68.45     12.71 o 
  11   4   1        6.93       19.67      9.30 o 
  12   4   1      392.69      404.14     28.66 o 
  13   4   1        2.70        9.68      9.75 o 
  14   4   1        8.84       -9.04     10.27 o 
   1   5   1      319.85      313.67     10.97 o 
   2   5   1      484.45      528.62     11.51 o 
   3   5   1       93.62      109.34      6.39 o 
   4   5   1     1565.23     1583.30     21.30 o 
   5   5   1       55.27       33.14      4.09 o 
   6   5   1      824.77      849.41     15.25 o 
   7   5   1      289.64      270.51     12.24 o 
   8   5   1      947.12      861.47     25.97 o 
   9   5   1      120.47      108.75     14.30 o 
  10   5   1        0.63        5.34      8.43 o 
  11   5   1       41.11       33.77     11.31 o 
  12   5   1       50.44       52.06     13.23 o 
  13   5   1       93.75       60.56     14.36 o 
   0   6   1     3117.94     3179.00     53.99 o 
   1   6   1     1033.77      952.10     19.85 o 
   2   6   1     1009.49      977.26     25.23 o 
   3   6   1      580.87      545.48     13.11 o 
   4   6   1     1417.71     1498.10     22.19 o 
   5   6   1        7.24        6.42      4.64 o 
   6   6   1       23.92       16.59      6.01 o 
   7   6   1      358.68      352.83     18.41 o 
   8   6   1      375.28      361.93     27.81 o 
   9   6   1      368.68      400.05     25.81 o 
  10   6   1      104.21      118.17     16.79 o 
  11   6   1       88.53       84.76     15.32 o 
  12   6   1      237.59      239.04     23.89 o 
  13   6   1       52.98       51.81     14.50 o 
   1   7   1      214.20      222.54     10.19 o 
   2   7   1      280.79      287.40     14.52 o 
   3   7   1       21.57       11.54      4.53 o 
   4   7   1      934.56      949.16     28.72 o 
   5   7   1      191.67      172.80     13.87 o 
   6   7   1      199.72      195.75     15.09 o 
   7   7   1      252.65      192.19     18.62 o 
   8   7   1      324.81      329.65     24.25 o 
   9   7   1       61.11       43.37     12.15 o 
  10   7   1        3.60       -0.44      9.20 o 
  11   7   1      106.22      103.16     17.53 o 
  12   7   1       42.75       63.46     15.57 o 
   0   8   1     6138.31     5991.42     88.29 o 
   1   8   1     1156.25     1218.80     19.71 o 
   2   8   1        3.78        2.10      4.66 o 
   3   8   1      127.89      127.94     10.08 o 
   4   8   1     2016.29     1981.20     40.80 o 
   5   8   1      144.39      137.36     13.57 o 
   6   8   1      123.10      120.70     15.85 o 
   7   8   1        1.24        5.87      7.63 o 
   8   8   1       15.03       20.82      9.85 o 
   9   8   1      204.32      234.99     23.10 o 
  10   8   1        8.60       18.11     11.79 o 
  11   8   1        4.31        5.70     11.91 o 
   1   9   1      514.03      532.23     15.92 o 
   2   9   1       72.80       74.17      9.44 o 
   3   9   1        0.07       -4.15      6.60 o 
   4   9   1      299.35      334.40     23.46 o 
   5   9   1       48.45       46.47     11.63 o 
   6   9   1      101.96      114.49     16.16 o 
   7   9   1       42.46       39.57     11.97 o 
   8   9   1        8.36       16.97     11.27 o 
   9   9   1       65.46       58.57     15.02 o 
  10   9   1      161.37      151.57     24.28 o 
   0  10   1      378.21      329.71     25.02 o 
   1  10   1        0.56       -5.69      6.50 o 
   2  10   1        0.01        0.63      7.13 o 
   3  10   1      155.88      146.72     27.93 o 
   4  10   1        6.73       -5.05      8.29 o 
   5  10   1       14.00       10.21     10.19 o 
   6  10   1       10.54        4.68      9.68 o 
   7  10   1        8.84        4.62     10.29 o 
   8  10   1       23.76        9.75     15.95 o 
   9  10   1       54.12       58.88     17.94 o 
   1  11   1      330.35      392.04     46.30 o 
   2  11   1       91.77       66.05     19.07 o 
   3  11   1        7.10        9.72     11.44 o 
   4  11   1       17.29       24.02     11.91 o 
   5  11   1      168.02      230.22     23.13 o 
   6  11   1      178.35      187.22     31.03 o 
   7  11   1        6.01       13.95     12.06 o 
   1  12   1       62.65       92.87     31.29 o 
   2  12   1        4.21       11.54     14.45 o 
   3  12   1       92.17       55.13     19.59 o 
   4  12   1       11.81       11.76     15.65 o 
   0   0   2      400.85      430.01     12.62 o 
   1   0   2     4113.22     4152.40     89.59 o 
   2   0   2     1883.73     1823.18     71.92 o 
   3   0   2     5811.44     5696.88     61.90 o 
   4   0   2     9769.23     9847.26     86.08 o 
   5   0   2        9.50        7.08      4.00 o 
   6   0   2     2887.56     3050.45     70.44 o 
   7   0   2     3831.48     3883.59     51.12 o 
   8   0   2      214.41      207.65     13.39 o 
   9   0   2      938.10      977.91     26.73 o 
  10   0   2      929.27      914.74     27.60 o 
  11   0   2       73.27       52.14     11.83 o 
  12   0   2      363.00      359.91     29.61 o 
  13   0   2      120.50      156.83     43.40 o 
  14   0   2       57.44       32.30     24.23 o 
  15   0   2      121.35      113.05     31.80 o 
   1   1   2      479.11      438.67     10.33 o 
   2   1   2    11491.51    11385.76    117.15 o 
   3   1   2    26282.71    25507.43    173.93 o 
   4   1   2      378.09      367.59      8.82 o 
   5   1   2       14.11       11.40      2.99 o 
   6   1   2     2484.68     2420.00     25.49 o 
   7   1   2       81.80       86.90      6.26 o 
   8   1   2      201.75      219.42      9.67 o 
   9   1   2       11.72        6.46      5.03 o 
  10   1   2       73.40       86.64     10.95 o 
  11   1   2      186.19      174.85     11.85 o 
  12   1   2        9.69        2.22      8.16 o 
  13   1   2       53.08       45.67     11.64 o 
  14   1   2        0.06        7.86     10.58 o 
  15   1   2       11.21       41.39     23.72 o 
   0   2   2     7736.93     7842.16    324.02 o 
   1   2   2       40.21       64.46      3.39 o 
   2   2   2    52131.95    47657.43    367.22 o 
   3   2   2     1921.16     2000.01     21.52 o 
   4   2   2       73.37      109.20      5.37 o 
   5   2   2     1827.17     1865.07     19.34 o 
   6   2   2      743.73      739.73     14.10 o 
   7   2   2      561.14      570.07     12.77 o 
   8   2   2      377.40      356.37     11.48 o 
   9   2   2      165.94      137.94      9.67 o 
  10   2   2      465.24      456.36     21.72 o 
  11   2   2       58.18       57.94      9.29 o 
  12   2   2        6.41        2.32      6.84 o 
  13   2   2        1.06       -1.48     10.39 o 
  14   2   2      410.90      474.97     53.18 o 
  15   2   2       32.53       44.91     20.62 o 
   1   3   2      181.88      195.15      6.34 o 
   2   3   2        2.42        3.31      2.00 o 
   3   3   2     8118.95     8143.61     46.86 o 
   4   3   2        3.10        3.71      2.53 o 
   5   3   2       83.82       80.08      5.23 o 
   6   3   2     2169.70     2078.91     22.39 o 
   7   3   2      136.62      141.27      9.01 o 
   8   3   2     1580.23     1522.04     25.08 o 
   9   3   2        7.40        2.83      5.33 o 
  10   3   2       29.00       25.95      7.38 o 
  11   3   2       11.62        5.85      6.88 o 
  12   3   2       68.49       91.06     13.98 o 
  13   3   2        9.26        6.27     10.78 o 
  14   3   2       66.98       60.23     16.19 o 
   0   4   2       11.55       12.80      6.59 o 
   1   4   2       33.96       40.28      4.23 o 
   2   4   2     4783.71     4880.25     40.28 o 
   3   4   2     2479.90     2617.76     23.95 o 
   4   4   2       51.54       53.45      3.76 o 
   5   4   2       90.31       88.77      5.59 o 
   6   4   2       95.85       95.46      7.21 o 
   7   4   2      226.77      244.01     13.73 o 
   8   4   2      283.59      307.96     16.71 o 
   9   4   2        8.47       14.08      7.03 o 
  10   4   2      293.79      267.02     17.40 o 
  11   4   2        8.92        5.17      7.60 o 
  12   4   2        9.75       12.96      9.77 o 
  13   4   2        5.06       -4.97      9.39 o 
  14   4   2      161.24      144.83     18.94 o 
   1   5   2      472.35      490.86     11.85 o 
   2   5   2     1449.92     1381.34     19.82 o 
   3   5   2      563.89      515.74     12.50 o 
   4   5   2       75.03       81.36      5.92 o 
   5   5   2       38.79       31.44      4.42 o 
   6   5   2     5438.47     5339.55     68.59 o 
   7   5   2       56.95       63.94      8.34 o 
   8   5   2      626.42      619.95     29.93 o 
   9   5   2        4.88       13.52      8.06 o 
  10   5   2      366.43      360.64     24.51 o 
  11   5   2       58.84       64.28     14.13 o 
  12   5   2       69.35       69.87     14.32 o 
  13   5   2       46.76       47.11     13.43 o 
   0   6   2     3986.66     4140.34     91.18 o 
   1   6   2      689.76      749.10     15.94 o 
   2   6   2      217.14      230.67      9.99 o 
   3   6   2       62.49       58.99      5.69 o 
   4   6   2      908.08      895.57     18.96 o 
   5   6   2        0.68       -1.49      4.19 o 
   6   6   2       97.11       70.32      9.23 o 
   7   6   2      122.09      135.72     14.38 o 
   8   6   2       23.34       36.89      9.13 o 
   9   6   2        9.35        5.81      7.97 o 
  10   6   2       38.31       33.37     11.20 o 
  11   6   2        0.89        4.90      9.08 o 
  12   6   2       18.19       18.80     11.87 o 
  13   6   2        2.47       -7.72      9.43 o 
   1   7   2      563.43      559.46     15.01 o 
   2   7   2     1376.45     1445.89     21.12 o 
   3   7   2      134.40      141.79      9.59 o 
   4   7   2        8.75        1.43      4.92 o 
   5   7   2       32.65       32.03      7.03 o 
   6   7   2     2528.83     2604.31     47.18 o 
   7   7   2      246.72      224.81     19.82 o 
   8   7   2        2.04        9.39      9.16 o 
   9   7   2      126.48      140.62     17.44 o 
  10   7   2      208.88      224.02     23.97 o 
  11   7   2        1.47        6.55     10.93 o 
  12   7   2      102.73       98.71     18.37 o 
   0   8   2        1.69        2.43      7.58 o 
   1   8   2      804.26      787.09     17.04 o 
   2   8   2       76.76       91.11      8.87 o 
   3   8   2        2.48        1.07      5.57 o 
   4   8   2        4.85        9.89      6.72 o 
   5   8   2       85.99       92.76     12.41 o 
   6   8   2      343.67      337.04     26.74 o 
   7   8   2      173.12      195.47     20.76 o 
   8   8   2       37.36       41.03     11.73 o 
   9   8   2       23.10       16.75     10.41 o 
  10   8   2       19.42       32.93     12.35 o 
  11   8   2        4.98        8.07     11.70 o 
   1   9   2       19.25       25.37      7.09 o 
   2   9   2      778.27      819.14     23.70 o 
   3   9   2      845.28      926.42     28.89 o 
   4   9   2      103.49       75.00     11.19 o 
   5   9   2        4.56        5.82      8.85 o 
   6   9   2       18.53       26.95     10.29 o 
   7   9   2       21.79       14.17      9.30 o 
   8   9   2      181.40      131.44     28.78 o 
   9   9   2        3.15       15.03     11.71 o 
  10   9   2       12.80       28.82     13.70 o 
   0  10   2      747.38      697.18     36.96 o 
   1  10   2      187.79      212.90     16.50 o 
   2  10   2      754.39      818.94     32.00 o 
   3  10   2      311.69      369.37     21.64 o 
   4  10   2        6.19        8.34      8.84 o 
   5  10   2       54.22       39.56     12.73 o 
   6  10   2        0.25        4.08      9.55 o 
   7  10   2        1.84       -9.39      8.92 o 
   8  10   2       54.41       53.27     14.79 o 
   9  10   2        0.16        2.96     11.23 o 
   1  11   2        0.01       13.14     12.61 o 
   2  11   2       24.93        5.04      8.80 o 
   3  11   2       40.62       25.42     12.84 o 
   4  11   2       38.81       47.77     15.07 o 
   5  11   2        4.17       20.63     11.31 o 
   6  11   2       77.53       75.84     17.37 o 
   7  11   2       14.37        9.29     12.77 o 
   0  12   2       10.24       35.83     24.23 o 
   1  12   2       56.89       78.23     31.80 o 
   2  12   2       56.10       75.78     21.40 o 
   3  12   2        0.00      -17.16     20.69 o 
   1   1   3     1473.35     1524.86     23.56 o 
   2   1   3    19706.58    19150.13    129.22 o 
   3   1   3    36413.09    34595.84    183.09 o 
   4   1   3     4335.46     4178.51     32.94 o 
   5   1   3     1464.87     1430.83     17.47 o 
   6   1   3     4953.79     4854.46     39.90 o 
   7   1   3     5289.56     5227.41     44.20 o 
   8   1   3      504.08      483.66     14.85 o 
   9   1   3     2004.02     2030.58     30.45 o 
  10   1   3      963.44      933.60     25.04 o 
  11   1   3        3.70       12.28      5.60 o 
  12   1   3      225.02      186.47     33.58 o 
  13   1   3      111.35       93.89     14.90 o 
  14   1   3        8.00       18.08     11.99 o 
  15   1   3       68.02      127.19     38.36 o 
   0   2   3       82.36       94.04      6.27 o 
   1   2   3       21.56       24.88      2.88 o 
   2   2   3     9176.16     8902.68     62.51 o 
   3   2   3     1425.96     1409.91     19.74 o 
   4   2   3      231.46      278.15      7.86 o 
   5   2   3      750.18      739.32     13.99 o 
   6   2   3      374.20      393.58     10.06 o 
   7   2   3     1701.31     1697.83     22.25 o 
   8   2   3       52.69       60.23      6.63 o 
   9   2   3        5.01       10.15      5.27 o 
  10   2   3      324.50      342.50     18.91 o 
  11   2   3       42.64       50.05      9.53 o 
  12   2   3        1.69       11.25      7.32 o 
  13   2   3       23.09       26.79     10.16 o 
  14   2   3       25.22       56.85     15.49 o 
   1   3   3      204.90      205.97      9.86 o 
   2   3   3      238.70      207.88      5.98 o 
   3   3   3        8.55        6.46      2.59 o 
   4   3   3      594.91      649.36     10.68 o 
   5   3   3     7551.53     7700.08     79.40 o 
   6   3   3      264.29      256.18      9.42 o 
   7   3   3     1120.58     1067.17     18.59 o 
   8   3   3      134.21      156.34      9.73 o 
   9   3   3      304.62      305.14     14.74 o 
  10   3   3      416.87      437.30     26.92 o 
  11   3   3        0.82        0.00      6.52 o 
  12   3   3       77.96       76.92     14.26 o 
  13   3   3        9.91        9.96      9.49 o 
  14   3   3        7.16       -7.76     11.49 o 
   0   4   3      679.32      661.77     19.01 o 
   1   4   3     8317.61     8712.60     61.66 o 
   2   4   3     4587.27     4620.22     35.38 o 
   3   4   3       12.80        3.36      2.56 o 
   4   4   3     2638.99     2577.65     23.07 o 
   5   4   3      491.40      406.72      8.95 o 
   6   4   3        0.81       -2.75      3.30 o 
   7   4   3     1882.13     1828.16     28.38 o 
   8   4   3       88.36       77.32      8.12 o 
   9   4   3      668.56      719.53     24.44 o 
  10   4   3      479.84      475.96     21.94 o 
  11   4   3      302.86      338.36     23.57 o 
  12   4   3      162.92      182.04     19.27 o 
  13   4   3       36.12       27.03     11.31 o 
  14   4   3      123.35      111.65     33.54 o 
   1   5   3      151.12      171.06      7.80 o 
   2   5   3     1079.15     1254.50     18.74 o 
   3   5   3     6050.52     6436.40     61.51 o 
   4   5   3      282.04      290.00      9.71 o 
   5   5   3      671.81      660.21     14.38 o 
   6   5   3      305.32      302.14     11.64 o 
   7   5   3      764.57      714.50     20.83 o 
   8   5   3      261.31      266.80     15.16 o 
   9   5   3      223.57      196.46     16.03 o 
  10   5   3        5.21       11.88      8.48 o 
  11   5   3        1.50        2.28      8.10 o 
  12   5   3       27.05       15.62     11.74 o 
  13   5   3        0.46      -13.74      9.16 o 
   0   6   3      748.16      756.84     43.47 o 
   1   6   3     3045.97     3052.67     38.31 o 
   2   6   3     1033.76      877.89     15.59 o 
   3   6   3      640.07      671.90     13.20 o 
   4   6   3     1500.98     1602.28     25.68 o 
   5   6   3      560.09      595.13     18.89 o 
   6   6   3      488.34      465.55     15.84 o 
   7   6   3      479.89      490.61     17.15 o 
   8   6   3       27.37       26.04      8.08 o 
   9   6   3      138.76      107.68     14.98 o 
  10   6   3        9.89       13.58      9.58 o 
  11   6   3      409.73      450.11     29.74 o 
  12   6   3      101.27      112.34     17.38 o 
  13   6   3        5.78       -2.63     11.03 o 
   1   7   3       89.72      105.87      8.04 o 
   2   7   3        1.13        1.69      5.46 o 
   3   7   3      428.20      455.57     14.96 o 
   4   7   3      503.65      542.41     18.88 o 
   5   7   3      317.79      310.31     15.36 o 
   6   7   3       38.85       16.89      7.33 o 
   7   7   3        5.94        8.87      7.05 o 
   8   7   3       64.57       64.53     13.99 o 
   9   7   3        1.24       -0.30      8.95 o 
  10   7   3       11.27       12.31     10.43 o 
  11   7   3       81.74       93.35     17.58 o 
  12   7   3       68.13       47.46     14.85 o 
   0   8   3      433.79      453.69     18.58 o 
   1   8   3     3972.60     3855.50     48.61 o 
   2   8   3       26.98       17.66      6.05 o 
   3   8   3      523.38      522.11     19.39 o 
   4   8   3       37.89       34.84      7.58 o 
   5   8   3      322.23      304.16     18.90 o 
   6   8   3        3.96        6.57      7.21 o 
   7   8   3       34.45       37.85     11.62 o 
   8   8   3       28.76       14.88     10.49 o 
   9   8   3       26.01       27.90     12.20 o 
  10   8   3      196.90      220.60     23.67 o 
  11   8   3      399.32      432.99     36.57 o 
   1   9   3      456.40      511.05     24.49 o 
   2   9   3      200.97      213.15     14.36 o 
   3   9   3      157.69      206.68     16.27 o 
   4   9   3       48.41       61.16     10.31 o 
   5   9   3       29.81       20.00      8.56 o 
   6   9   3       12.56       10.60      9.53 o 
   7   9   3       33.77       21.28     11.59 o 
   8   9   3      365.61      422.58     30.10 o 
   9   9   3       19.63        6.79     10.86 o 
  10   9   3       40.98       39.03     15.05 o 
   0  10   3        2.77       -0.29      8.80 o 
   1  10   3      717.41      748.18     24.09 o 
   2  10   3      880.06      880.65     32.88 o 
   3  10   3      896.42      902.31     32.51 o 
   4  10   3       20.48       19.52      8.85 o 
   5  10   3      153.71      122.16     20.91 o 
   6  10   3        0.22       -4.54      9.12 o 
   7  10   3       11.65       14.32     13.62 o 
   8  10   3       51.13       55.34     14.67 o 
   1  11   3       11.09        8.77      8.96 o 
   2  11   3        2.80      -10.21      9.60 o 
   3  11   3        8.76        6.77     11.85 o 
   4  11   3       33.96       30.39     13.46 o 
   5  11   3       28.33       16.05     15.80 o 
   6  11   3      110.96      129.66     19.49 o 
   0  12   3       50.62       54.51     24.73 o 
   1  12   3       17.68       25.61     11.96 o 
   2  12   3        2.51       14.28     14.89 o 
   3  12   3       26.10       -0.80     14.84 o 
   0   0   4    27327.97    24761.97    362.88 o 
   1   0   4     1959.40     2021.14     34.57 o 
   2   0   4      995.12     1023.92     17.05 o 
   3   0   4     5615.58     5692.29     64.27 o 
   4   0   4     2351.51     2268.40     42.18 o 
   5   0   4     8728.99     8416.88     80.51 o 
   6   0   4       94.94      126.41     10.64 o 
   7   0   4      225.21      244.83     13.18 o 
   8   0   4       40.77       43.73      8.39 o 
   9   0   4        0.68       -0.58      5.48 o 
  10   0   4      609.91      615.98     28.31 o 
  11   0   4      918.93     1010.75     51.67 o 
  12   0   4      963.55     1032.58     56.73 o 
  13   0   4       98.97      128.03     23.19 o 
  14   0   4      657.64      635.93     64.10 o 
  15   0   4       41.71       21.20     23.22 o 
   1   1   4    11581.18    10973.32    101.84 o 
   2   1   4      739.88      764.35     10.71 o 
   3   1   4     8249.72     8146.48     55.90 o 
   4   1   4     8671.98     8789.74     63.24 o 
   5   1   4      179.29      173.06      8.25 o 
   6   1   4      186.51      211.85      7.89 o 
   7   1   4      690.40      744.95     14.59 o 
   8   1   4       73.54       85.16      6.82 o 
   9   1   4      438.69      459.15     15.81 o 
  10   1   4      448.53      496.31     21.42 o 
  11   1   4      102.67      107.41     10.67 o 
  12   1   4      178.19      179.63     15.39 o 
  13   1   4      104.74      116.84     17.19 o 
  14   1   4       52.00       38.22     13.72 o 
  15   1   4        1.18       -6.52     13.65 o 
   0   2   4    43160.27    41400.05    429.83 o 
   1   2   4    32825.82    31421.02    228.08 o 
   2   2   4     1108.54     1098.83     16.46 o 
   3   2   4      990.49     1042.68     13.72 o 
   4   2   4     1369.17     1381.33     17.01 o 
   5   2   4     2866.66     2989.58     28.98 o 
   6   2   4     1938.99     1965.14     21.43 o 
   7   2   4     1006.32     1002.54     19.08 o 
   8   2   4       37.12       43.27      6.13 o 
   9   2   4     1304.29     1347.75     24.93 o 
  10   2   4       54.27       51.38      7.87 o 
  11   2   4      161.75      186.10     15.10 o 
  12   2   4      565.34      571.32     34.72 o 
  13   2   4       29.81       30.66     10.46 o 
  14   2   4        1.16       10.73     12.32 o 
   1   3   4     8913.99     9075.03    107.36 o 
   2   3   4     2489.42     2566.97     44.55 o 
   3   3   4      702.72      681.03     11.27 o 
   4   3   4     1447.46     1387.33     20.58 o 
   5   3   4     2883.16     3159.95     37.27 o 
   6   3   4        0.19       -0.80      3.23 o 
   7   3   4       20.36       21.30      5.13 o 
   8   3   4     1711.19     1679.50     30.13 o 
   9   3   4      559.00      595.13     19.37 o 
  10   3   4       16.14       12.14      7.21 o 
  11   3   4      181.99      196.01     16.28 o 
  12   3   4        2.83       10.38      8.33 o 
  13   3   4        0.04        2.09      9.00 o 
  14   3   4        2.78       11.40     12.15 o 
   0   4   4      661.58      639.12     18.94 o 
   1   4   4        8.59       -2.07      2.60 o 
   2   4   4      140.32      161.32      5.69 o 
   3   4   4        6.19        6.83      2.73 o 
   4   4   4       84.83       66.64      4.27 o 
   5   4   4      324.95      325.06      7.91 o 
   6   4   4       17.52       11.29      4.53 o 
   7   4   4      696.95      704.85     18.12 o 
   8   4   4      240.45      261.22     13.73 o 
   9   4   4       77.39       91.64     11.50 o 
  10   4   4       35.04       35.44      8.55 o 
  11   4   4      186.53      165.89     15.27 o 
  12   4   4        1.12        6.95      8.93 o 
  13   4   4       12.44       -7.69      9.15 o 
  14   4   4       34.86       48.82     16.68 o 
   1   5   4      687.20      660.08     13.54 o 
   2   5   4        2.10        1.04      2.60 o 
   3   5   4     1471.19     1409.65     17.74 o 
   4   5   4      965.85      927.21     16.54 o 
   5   5   4        1.95       -2.27      3.53 o 
   6   5   4      799.77      811.66     23.39 o 
   7   5   4      154.77      146.33     10.60 o 
   8   5   4      545.22      621.29     21.19 o 
   9   5   4       97.56      105.67     11.28 o 
  10   5   4      199.21      201.07     19.67 o 
  11   5   4       93.17      110.11     16.20 o 
  12   5   4       37.01       15.49     10.90 o 
  13   5   4       34.38        2.68     14.35 o 
   0   6   4       30.15       31.39      6.86 o 
   1   6   4      129.79      156.73      8.41 o 
   2   6   4       39.89       47.65      5.07 o 
   3   6   4      479.97      459.01     14.74 o 
   4   6   4     1945.27     1949.17     32.65 o 
   5   6   4       64.62       52.24      7.81 o 
   6   6   4        0.79       -1.12      4.56 o 
   7   6   4       39.32       29.86      6.49 o 
   8   6   4       35.98       28.37      6.79 o 
   9   6   4      245.25      238.86     18.39 o 
  10   6   4       10.45       -1.15      8.54 o 
  11   6   4       25.41       24.25     11.27 o 
  12   6   4        1.94       -5.92     10.23 o 
  13   6   4       37.72       23.96     12.73 o 
   1   7   4       12.28       10.73      4.61 o 
   2   7   4      189.95      204.19     11.75 o 
   3   7   4     2874.91     2807.31     41.13 o 
   4   7   4     2645.02     2686.68     41.01 o 
   5   7   4        2.63        7.50      5.81 o 
   6   7   4      139.72      138.86     11.97 o 
   7   7   4      598.82      576.04     24.81 o 
   8   7   4      670.64      715.55     32.97 o 
   9   7   4       57.28       51.70     15.01 o 
  10   7   4      267.12      290.50     25.39 o 
  11   7   4        0.55       -0.90     10.29 o 
  12   7   4       32.29        3.62     11.35 o 
   0   8   4        6.13       18.40      8.38 o 
   1   8   4       75.90       70.27      9.52 o 
   2   8   4     1490.33     1494.48     35.17 o 
   3   8   4       76.47       65.87      8.88 o 
   4   8   4        1.58        2.60      5.60 o 
   5   8   4      306.83      356.13     17.83 o 
   6   8   4        3.73        6.14      7.02 o 
   7   8   4       48.18       51.33     10.74 o 
   8   8   4        9.69       17.81     10.20 o 
   9   8   4        8.65       -5.99      9.75 o 
  10   8   4        4.40       -2.77     10.43 o 
  11   8   4        6.44        7.89     12.36 o 
   1   9   4       11.55       14.82      7.34 o 
   2   9   4       22.02       28.38      7.32 o 
   3   9   4      111.30      103.13     10.86 o 
   4   9   4       70.47       86.81     12.06 o 
   5   9   4      144.07      143.72     15.43 o 
   6   9   4       12.52        8.66      9.95 o 
   7   9   4      539.01      519.84     44.15 o 
   8   9   4      240.41      271.59     25.26 o 
   9   9   4      256.97      259.51     25.79 o 
  10   9   4        1.57        2.65     11.45 o 
   0  10   4      394.60      482.64     71.42 o 
   1  10   4        3.16        4.70      6.36 o 
   2  10   4        8.73       -6.42      7.93 o 
   3  10   4      331.76      348.92     24.05 o 
   4  10   4       15.30       27.84      9.40 o 
   5  10   4       20.53       15.44      9.84 o 
   6  10   4      176.89      241.24     32.63 o 
   7  10   4      366.51      407.80     30.63 o 
   8  10   4      114.26      127.15     19.11 o 
   1  11   4        2.78       -0.97      9.25 o 
   2  11   4        8.46       31.02     10.95 o 
   3  11   4      203.85      203.48     22.41 o 
   4  11   4      329.41      347.70     31.12 o 
   5  11   4       75.02       70.53     17.66 o 
   6  11   4      342.02      395.85     30.74 o 
   0  12   4      245.60      192.29     40.38 o 
   1  12   4        2.22        4.73     11.44 o 
   2  12   4        0.32        8.32     25.49 o 
   3  12   4       14.68       10.52     12.63 o 
   1   1   5     2041.18     2015.61     19.59 o 
   2   1   5      115.32      125.17      5.13 o 
   3   1   5      667.99      705.78     11.92 o 
   4   1   5       57.77       79.79      5.43 o 
   5   1   5     2963.70     2832.02     26.82 o 
   6   1   5     1227.18     1250.49     17.87 o 
   7   1   5        6.08        3.22      3.43 o 
   8   1   5      164.75      142.95      8.17 o 
   9   1   5       14.79        9.92      4.97 o 
  10   1   5      651.79      641.58     18.67 o 
  11   1   5       54.95       42.38      8.96 o 
  12   1   5       45.81       73.41     11.36 o 
  13   1   5      500.55      510.77     28.42 o 
  14   1   5       34.16       45.42     14.46 o 
   0   2   5     3305.91     3175.51     34.54 o 
   1   2   5        7.84        0.04      2.21 o 
   2   2   5     2284.55     2404.74     27.42 o 
   3   2   5     3683.97     3682.63     31.76 o 
   4   2   5      740.84      704.08     12.65 o 
   5   2   5      122.46      131.16      6.69 o 
   6   2   5      479.50      467.98     11.78 o 
   7   2   5       31.70       36.67      5.63 o 
   8   2   5       91.32       88.01      7.81 o 
   9   2   5       92.50       95.45      9.43 o 
  10   2   5      221.92      210.45     13.70 o 
  11   2   5       12.02       11.02      6.27 o 
  12   2   5        4.56        4.27      7.78 o 
  13   2   5       12.95       20.60      9.94 o 
  14   2   5        4.20       12.89     10.88 o 
   1   3   5     3831.40     3794.25     43.66 o 
   2   3   5      393.68      387.73      9.96 o 
   3   3   5     4454.98     4846.71     46.29 o 
   4   3   5     6247.42     6012.42     62.53 o 
   5   3   5     4229.61     4094.81     36.43 o 
   6   3   5       53.81       74.33      6.28 o 
   7   3   5      134.94      123.29      9.09 o 
   8   3   5      975.12      965.23     24.26 o 
   9   3   5       15.46       15.67      5.93 o 
  10   3   5      275.55      260.11     15.13 o 
  11   3   5       60.75       49.72      9.87 o 
  12   3   5      131.59      124.34     13.96 o 
  13   3   5      145.41      193.85     20.17 o 
  14   3   5        3.60       17.16     16.65 o 
   0   4   5     3058.02     3770.53     63.76 o 
   1   4   5     2393.34     2461.70     34.34 o 
   2   4   5      368.83      385.92     11.95 o 
   3   4   5     4650.98     4537.15     36.82 o 
   4   4   5     2430.05     2352.72     24.42 o 
   5   4   5     1307.54     1257.50     25.06 o 
   6   4   5        0.08       -4.30      3.75 o 
   7   4   5      852.32      842.21     19.74 o 
   8   4   5      313.28      313.93     17.51 o 
   9   4   5     1020.94     1118.04     27.04 o 
  10   4   5      181.54      183.77     15.48 o 
  11   4   5      366.38      339.46     20.75 o 
  12   4   5       17.71        5.93      9.19 o 
  13   4   5        1.04      -10.69     10.42 o 
  14   4   5       21.87        5.17     27.69 o 
   1   5   5      965.17     1050.37     19.60 o 
   2   5   5      441.21      488.48     14.27 o 
   3   5   5     1044.81     1137.30     22.68 o 
   4   5   5      154.77      172.48     10.40 o 
   5   5   5        4.54        3.28      3.77 o 
   6   5   5        0.65        0.61      4.13 o 
   7   5   5     1045.95     1027.68     22.93 o 
   8   5   5       37.92       26.93      7.39 o 
   9   5   5        4.92       -6.39      5.58 o 
  10   5   5       80.80       91.33     12.67 o 
  11   5   5       54.36       60.74     19.52 o 
  12   5   5        0.77        3.30      9.97 o 
  13   5   5       54.94       51.21     14.36 o 
   0   6   5     7307.21     7794.31     76.37 o 
   1   6   5       61.39      108.90      7.48 o 
   2   6   5      143.52      169.71      8.76 o 
   3   6   5      721.21      675.55     22.89 o 
   4   6   5      151.31      120.59     10.24 o 
   5   6   5     1473.16     1466.65     29.36 o 
   6   6   5      541.45      592.70     18.55 o 
   7   6   5        5.46        8.18      5.20 o 
   8   6   5       60.22       51.86     10.91 o 
   9   6   5      573.69      626.69     26.52 o 
  10   6   5        8.24        2.14      9.76 o 
  11   6   5        0.14       -5.48      9.18 o 
  12   6   5      313.13      345.94     28.30 o 
  13   6   5       76.15       61.09     15.60 o 
   1   7   5        9.97        3.06      4.65 o 
   2   7   5      388.83      403.02     17.58 o 
   3   7   5        2.36        0.06      6.35 o 
   4   7   5        2.50       -1.79      5.42 o 
   5   7   5      137.90      101.91     10.13 o 
   6   7   5        0.13       -4.00      5.56 o 
   7   7   5       25.79       23.80      7.62 o 
   8   7   5        1.00       -1.69      6.83 o 
   9   7   5      105.92       86.27     24.33 o 
  10   7   5       27.47       44.28     13.17 o 
  11   7   5        6.35        9.92     11.08 o 
  12   7   5        1.29      -14.43      9.62 o 
   0   8   5       88.77       86.01     13.02 o 
   1   8   5      127.28      140.37     11.44 o 
   2   8   5      579.72      546.90     21.21 o 
   3   8   5        7.91       16.02      6.60 o 
   4   8   5       72.35       84.77     10.09 o 
   5   8   5      102.98      139.30     12.43 o 
   6   8   5       46.06       38.45      8.98 o 
   7   8   5      157.79       95.52     12.96 o 
   8   8   5        2.40       -2.26      8.96 o 
   9   8   5      534.08      510.40     32.64 o 
  10   8   5        4.63        4.02     10.34 o 
  11   8   5       36.95       35.82     13.74 o 
   1   9   5      345.88      355.54     19.29 o 
   2   9   5       36.89       12.07      9.82 o 
   3   9   5       51.61       67.79      9.44 o 
   4   9   5      362.27      359.03     23.44 o 
   5   9   5      201.52      208.09     17.92 o 
   6   9   5        1.94        0.91      8.19 o 
   7   9   5       30.51       15.07     10.28 o 
   8   9   5        0.18        8.73     11.09 o 
   9   9   5      364.22      414.71     31.67 o 
  10   9   5       25.90       18.45     12.86 o 
   0  10   5        9.93       11.73     11.20 o 
   1  10   5       42.95       32.29      8.73 o 
   2  10   5       87.82       84.60     11.10 o 
   3  10   5        6.90        7.32      8.84 o 
   4  10   5       93.70      109.42     15.80 o 
   5  10   5      282.72      275.85     28.94 o 
   6  10   5       31.10       18.45     11.75 o 
   7  10   5       11.99       11.89     12.06 o 
   8  10   5        0.97       -0.25     11.06 o 
   1  11   5      212.24      267.13     22.46 o 
   2  11   5      109.09      116.39     20.72 o 
   3  11   5      109.35      120.50     16.93 o 
   4  11   5       74.69       60.23     18.72 o 
   5  11   5       88.25       60.10     26.16 o 
   6  11   5       39.20       50.05     16.65 o 
   0  12   5       85.70       51.98     28.26 o 
   1  12   5       15.55        8.21     11.26 o 
   2  12   5        3.45        1.49      9.64 o 
   3  12   5        5.56       17.51     13.51 o 
   0   0   6     8864.01     8423.53     83.20 o 
   1   0   6     2883.95     2771.45     28.21 o 
   2   0   6    30857.95    28904.95    304.26 o 
   3   0   6     6129.14     5908.06     60.14 o 
   4   0   6     3190.93     3191.37     47.76 o 
   5   0   6     2600.44     2537.83     36.37 o 
   6   0   6     5147.72     5214.81     63.40 o 
   7   0   6     2329.97     2341.03     42.74 o 
   8   0   6       97.46       91.17     10.42 o 
   9   0   6     2094.68     2146.83     50.27 o 
  10   0   6     1473.51     1540.90     57.94 o 
  11   0   6       40.06       41.13     18.02 o 
  12   0   6       73.38       81.18     22.96 o 
  13   0   6      143.00      132.66     25.49 o 
  14   0   6       66.38      122.64     32.81 o 
   1   1   6        9.49        9.33      2.02 o 
   2   1   6     1183.11     1105.83     14.24 o 
   3   1   6     2859.29     2794.77     27.01 o 
   4   1   6     1483.89     1498.30     20.85 o 
   5   1   6       12.79       12.22      3.16 o 
   6   1   6      231.12      274.32     11.99 o 
   7   1   6        0.15       -2.90      3.07 o 
   8   1   6      620.30      610.45     19.41 o 
   9   1   6      148.19      160.58     10.47 o 
  10   1   6      605.60      612.47     20.26 o 
  11   1   6       85.21       88.91     11.51 o 
  12   1   6      536.33      567.26     24.92 o 
  13   1   6        0.10       -5.86      8.88 o 
  14   1   6        5.19       25.03     12.22 o 
   0   2   6     2032.82     2050.99     51.62 o 
   1   2   6      153.76      152.64      6.21 o 
   2   2   6     9596.42     9441.02     71.40 o 
   3   2   6        2.39        9.61      3.73 o 
   4   2   6      493.38      502.02     13.68 o 
   5   2   6     3290.21     3358.66     32.19 o 
   6   2   6     1169.35     1207.20     18.89 o 
   7   2   6     1425.67     1366.83     22.89 o 
   8   2   6      224.46      233.11     13.84 o 
   9   2   6     1109.25     1102.11     25.36 o 
  10   2   6        0.63       -0.97      5.62 o 
  11   2   6        2.74       -4.92      5.73 o 
  12   2   6      133.17      130.73     17.92 o 
  13   2   6       58.28       59.48     12.89 o 
  14   2   6      172.30      184.09     29.59 o 
   1   3   6     3675.57     3621.23     55.07 o 
   2   3   6      483.80      441.93     11.02 o 
   3   3   6      139.80      151.61      8.42 o 
   4   3   6     1749.51     1835.79     27.20 o 
   5   3   6     1581.86     1478.42     19.52 o 
   6   3   6     3946.43     3857.20     42.34 o 
   7   3   6      689.29      681.80     17.58 o 
   8   3   6       56.44       46.12      7.48 o 
   9   3   6       22.81       18.13      6.70 o 
  10   3   6       81.09       83.71      9.71 o 
  11   3   6      539.71      553.59     24.12 o 
  12   3   6      152.33      136.20     16.47 o 
  13   3   6       41.33       59.88     13.29 o 
  14   3   6       11.61       34.15     14.13 o 
   0   4   6     5642.17     6365.44    117.70 o 
   1   4   6      750.32      826.46     18.65 o 
   2   4   6     9223.43     9549.11    133.10 o 
   3   4   6     5052.28     5340.80     48.09 o 
   4   4   6      776.59      787.13     16.73 o 
   5   4   6      190.25      183.07     10.08 o 
   6   4   6      425.52      366.27     13.79 o 
   7   4   6      127.11      138.61     10.12 o 
   8   4   6      538.11      501.35     17.31 o 
   9   4   6      139.26      137.50     11.95 o 
  10   4   6      478.69      441.05     22.20 o 
  11   4   6       36.08       33.83      9.36 o 
  12   4   6      278.13      273.64     23.01 o 
  13   4   6       28.11       19.44     12.46 o 
  14   4   6      124.55      105.36     20.37 o 
   1   5   6     6429.57     6679.55     60.89 o 
   2   5   6      761.95      771.18     13.84 o 
   3   5   6      389.06      328.96     23.31 o 
   4   5   6     1469.33     1559.83     27.24 o 
   5   5   6      695.26      686.57     16.43 o 
   6   5   6     5524.12     5399.35     51.76 o 
   7   5   6        1.99       -1.26      5.05 o 
   8   5   6        5.23        6.68      5.35 o 
   9   5   6        7.26       -4.30      5.47 o 
  10   5   6      405.46      367.93     21.75 o 
  11   5   6      127.42      124.23     16.46 o 
  12   5   6       16.76       12.14     11.10 o 
  13   5   6      221.98      243.55     32.64 o 
   0   6   6      130.89      182.73     12.43 o 
   1   6   6      206.69      209.90      9.53 o 
   2   6   6        2.05        5.72      5.00 o 
   3   6   6     1126.32     1200.02     27.41 o 
   4   6   6       39.65       38.03      7.62 o 
   5   6   6      104.31      108.45     10.37 o 
   6   6   6       21.66       13.33      5.29 o 
   7   6   6       26.27       13.51      5.22 o 
   8   6   6        0.09        4.72      5.38 o 
   9   6   6        1.56        1.02      5.79 o 
  10   6   6      119.47      110.93     13.73 o 
  11   6   6       62.23       62.70     13.98 o 
  12   6   6      179.43      200.14     22.94 o 
   1   7   6      515.53      534.67     17.47 o 
   2   7   6      730.31      725.91     21.98 o 
   3   7   6       69.98       79.09     11.14 o 
   4   7   6     2260.41     2187.70     44.16 o 
   5   7   6      135.70      123.77     11.34 o 
   6   7   6      279.87      303.35     19.41 o 
   7   7   6       35.02       37.30      8.74 o 
   8   7   6       17.52       17.10      8.94 o 
   9   7   6        8.50        6.09      8.22 o 
  10   7   6       78.02       71.07     14.87 o 
  11   7   6       11.50       14.08     11.68 o 
  12   7   6        0.90        2.66     11.91 o 
   0   8   6        6.44       12.84      8.13 o 
   1   8   6       17.60        8.68      6.10 o 
   2   8   6        8.25       15.53      7.07 o 
   3   8   6      138.36      155.93     13.55 o 
   4   8   6       66.74       57.05      8.91 o 
   5   8   6      255.70      274.35     16.37 o 
   6   8   6        1.30        1.27      6.20 o 
   7   8   6       23.05       27.19      9.19 o 
   8   8   6       89.16       86.40     13.15 o 
   9   8   6      158.61      182.41     21.07 o 
  10   8   6      114.88      135.80     19.17 o 
  11   8   6       16.46      -11.96     10.55 o 
   1   9   6      319.75      331.63     17.14 o 
   2   9   6      279.22      266.07     19.62 o 
   3   9   6        4.25        5.16     11.24 o 
   4   9   6       97.13      126.86     15.06 o 
   5   9   6      354.68      401.84     27.06 o 
   6   9   6     1138.33     1132.97     37.19 o 
   7   9   6        3.90        0.41      7.98 o 
   8   9   6      346.89      323.90     28.01 o 
   9   9   6        1.10       -0.12     11.21 o 
  10   9   6      448.12      372.64     36.84 o 
   0  10   6       78.40       38.27     17.66 o 
   1  10   6       37.37       26.03     10.93 o 
   2  10   6       80.57       92.37     12.41 o 
   3  10   6       37.62       34.66     11.41 o 
   4  10   6       28.01       29.47     10.82 o 
   5  10   6      239.18      274.56     23.59 o 
   6  10   6      281.27      305.93     35.60 o 
   7  10   6       63.00       69.96     16.04 o 
   8  10   6       85.13       65.63     16.48 o 
   1  11   6        1.74        9.44      7.70 o 
   2  11   6       69.55       66.28     26.57 o 
   3  11   6        8.42       -1.12      9.69 o 
   4  11   6       19.99        8.81     10.64 o 
   5  11   6       39.72       33.77     14.98 o 
   6  11   6       12.76       17.56     14.79 o 
   0  12   6        8.86       21.90     26.75 o 
   1  12   6        1.38      -15.19     10.12 o 
   2  12   6       17.60       31.36     12.05 o 
   1   1   7     5918.10     5717.94     34.45 o 
   2   1   7     4364.64     4354.88     35.77 o 
   3   1   7     9849.91     9422.37     77.33 o 
   4   1   7     5904.51     6030.63     49.30 o 
   5   1   7      309.01      346.72     10.02 o 
   6   1   7     3365.29     3283.41     37.03 o 
   7   1   7      252.78      281.86      9.93 o 
   8   1   7     1542.90     1535.63     25.88 o 
   9   1   7      452.74      447.24     19.50 o 
  10   1   7     2355.72     2341.74     73.09 o 
  11   1   7      617.67      643.83     25.33 o 
  12   1   7      115.27      128.87     17.33 o 
  13   1   7       63.69       37.30     12.68 o 
  14   1   7        0.08       -3.46     10.43 o 
   0   2   7     2728.44     2803.47     35.01 o 
   1   2   7     2719.68     2616.51     22.90 o 
   2   2   7      571.71      595.69     10.93 o 
   3   2   7      539.08      562.33     11.12 o 
   4   2   7        3.18       -0.83      2.84 o 
   5   2   7     3351.80     3409.45     35.19 o 
   6   2   7      910.35      894.67     16.50 o 
   7   2   7     3262.10     3068.90     36.36 o 
   8   2   7      157.62      171.29     12.11 o 
   9   2   7      279.35      334.57     18.81 o 
  10   2   7       83.90       70.52      9.87 o 
  11   2   7      210.36      221.55     17.00 o 
  12   2   7       24.12       24.33      8.96 o 
  13   2   7        0.08        4.50      9.32 o 
  14   2   7       31.25       32.49     13.18 o 
   1   3   7       71.65       65.83      4.55 o 
   2   3   7     2941.36     2801.65     39.85 o 
   3   3   7     7423.68     7532.60     59.83 o 
   4   3   7      801.40      677.82     16.65 o 
   5   3   7      778.65      836.36     19.38 o 
   6   3   7      575.50      577.50     15.98 o 
   7   3   7      513.98      496.35     16.00 o 
   8   3   7        7.63        9.21      5.63 o 
   9   3   7      353.86      397.59     17.65 o 
  10   3   7        2.91       -5.48      5.42 o 
  11   3   7        1.10       -1.53      6.21 o 
  12   3   7       12.11        5.41      7.55 o 
  13   3   7       87.53       89.18     18.24 o 
  14   3   7       33.19        0.97     10.40 o 
   0   4   7     1575.19     1898.16     30.39 o 
   1   4   7      223.13      195.30      8.21 o 
   2   4   7     3545.73     3743.39     83.92 o 
   3   4   7     4591.02     4675.81     44.90 o 
   4   4   7       25.10       35.02      5.27 o 
   5   4   7        0.40        0.79      4.24 o 
   6   4   7      226.73      228.54     11.86 o 
   7   4   7      406.56      433.17     21.83 o 
   8   4   7      304.92      329.48     15.57 o 
   9   4   7        4.70        6.55      6.05 o 
  10   4   7      499.95      532.81     24.05 o 
  11   4   7      231.80      265.48     19.48 o 
  12   4   7      230.81      241.33     19.31 o 
  13   4   7        5.92        7.05     12.16 o 
   1   5   7      254.05      276.55     10.45 o 
   2   5   7      108.73      154.06     10.82 o 
   3   5   7      102.81      111.87      9.88 o 
   4   5   7       53.67       42.11      5.91 o 
   5   5   7      220.73      211.34     11.29 o 
   6   5   7     2214.91     2183.35     31.05 o 
   7   5   7      315.93      289.12     14.26 o 
   8   5   7       45.50       41.53      7.22 o 
   9   5   7      116.22      108.47     11.88 o 
  10   5   7        0.10        7.18      8.23 o 
  11   5   7      154.15      110.98     14.65 o 
  12   5   7       10.04        7.43     10.37 o 
  13   5   7        8.54        6.82     11.73 o 
   0   6   7     3771.07     3932.32     60.97 o 
   1   6   7     3249.21     3345.90     38.04 o 
   2   6   7      423.75      391.83     16.63 o 
   3   6   7      312.32      324.98     15.90 o 
   4   6   7      106.64      129.16     11.62 o 
   5   6   7     1199.01     1148.95     31.97 o 
   6   6   7        0.20       -3.32      4.60 o 
   7   6   7     1937.74     2019.99     31.80 o 
   8   6   7       42.89       32.91      7.31 o 
   9   6   7      337.45      293.17     16.13 o 
  10   6   7       80.51       92.80     13.11 o 
  11   6   7      404.24      469.30     43.54 o 
  12   6   7       30.73       26.18     11.68 o 
   1   7   7       98.99      126.99     12.35 o 
   2   7   7       22.47       32.20      7.43 o 
   3   7   7        0.05       -1.68      5.75 o 
   4   7   7      111.04       92.37     10.97 o 
   5   7   7      728.72      667.52     22.49 o 
   6   7   7      126.08      116.35     11.67 o 
   7   7   7        8.51        5.16      6.07 o 
   8   7   7       33.78       24.04      7.19 o 
   9   7   7        8.40        7.90      9.07 o 
  10   7   7        2.02        2.52      8.55 o 
  11   7   7      284.46      309.66     36.58 o 
  12   7   7       19.06       13.86     12.02 o 
   0   8   7     1244.70     1098.24     64.60 o 
   1   8   7       49.00       59.25      8.31 o 
   2   8   7     1818.97     1711.58     40.98 o 
   3   8   7      136.01      137.79     13.27 o 
   4   8   7       76.08       70.25      9.46 o 
   5   8   7      252.21      219.98     17.33 o 
   6   8   7      179.05      181.50     14.82 o 
   7   8   7      285.35      326.63     21.72 o 
   8   8   7       26.80       41.90     10.88 o 
   9   8   7        5.08       -5.92      9.28 o 
  10   8   7       21.23       27.03     13.03 o 
  11   8   7      291.96      345.18     29.65 o 
   1   9   7       61.50       62.86     11.07 o 
   2   9   7        0.21       -1.38      6.16 o 
   3   9   7      582.99      647.67     30.23 o 
   4   9   7      248.06      239.38     16.42 o 
   5   9   7       44.94       38.90      9.16 o 
   6   9   7        0.99        0.72      8.02 o 
   7   9   7        0.03       -5.43      7.72 o 
   8   9   7       21.83       -3.02     13.19 o 
   9   9   7        0.11        1.61     10.79 o 
   0  10   7      353.64      322.57     31.90 o 
   1  10   7      158.77      194.83     18.94 o 
   2  10   7      743.73      713.24     32.70 o 
   3  10   7      161.64      183.79     16.78 o 
   4  10   7      415.38      441.37     27.75 o 
   5  10   7        0.06        6.53      9.34 o 
   6  10   7      118.64      123.95     15.55 o 
   7  10   7       16.31       18.22     12.12 o 
   8  10   7       37.09       27.67     14.21 o 
   1  11   7       56.06       56.15     12.40 o 
   2  11   7       82.20      112.84     18.71 o 
   3  11   7       92.35      145.36     18.75 o 
   4  11   7       26.57       30.36     12.11 o 
   5  11   7        6.88        3.49     10.57 o 
   6  11   7       40.58       39.15     16.50 o 
   0  12   7       20.18       32.31     16.45 o 
   1  12   7        0.14       -1.74      9.41 o 
   0   0   8     3318.36     3400.48     44.78 o 
   1   0   8     3644.54     3590.64     40.74 o 
   2   0   8       10.11        2.48      2.85 o 
   3   0   8     2951.39     2779.82     38.13 o 
   4   0   8      589.46      664.16     21.07 o 
   5   0   8        2.05       17.08      6.35 o 
   6   0   8      546.17      542.82     17.50 o 
   7   0   8     4444.31     4432.74     58.33 o 
   8   0   8       24.92       22.71      7.07 o 
   9   0   8     1593.50     1622.10     44.29 o 
  10   0   8     1658.61     1729.48     60.78 o 
  11   0   8      508.62      503.42     37.10 o 
  12   0   8      189.67      167.26     25.27 o 
  13   0   8       59.97       37.93     22.96 o 
  14   0   8       15.63       -0.45     14.13 o 
   1   1   8      316.50      335.69      6.53 o 
   2   1   8       33.76       28.69      3.23 o 
   3   1   8       72.00       58.97      6.50 o 
   4   1   8     3472.10     3698.42     36.05 o 
   5   1   8     1261.86     1347.36     18.63 o 
   6   1   8      308.07      315.34      9.85 o 
   7   1   8     2055.24     2074.35     29.19 o 
   8   1   8       45.59       51.20      6.97 o 
   9   1   8     1256.60     1300.21     27.69 o 
  10   1   8        6.51        8.20      6.46 o 
  11   1   8        0.32        8.17      7.29 o 
  12   1   8      179.01      175.12     18.22 o 
  13   1   8      124.06      119.66     16.09 o 
  14   1   8       48.30       31.88     13.91 o 
   0   2   8        0.86        4.79      3.15 o 
   1   2   8     1494.07     1496.43     18.29 o 
   2   2   8      713.80      708.84     11.52 o 
   3   2   8       75.23       84.43      6.76 o 
   4   2   8        4.47        8.81      3.33 o 
   5   2   8     4727.24     4848.82     45.03 o 
   6   2   8      755.29      778.10     15.72 o 
   7   2   8      933.64      896.62     21.60 o 
   8   2   8      138.40      126.81     10.71 o 
   9   2   8       15.28       22.91      6.60 o 
  10   2   8       17.72       11.67      6.28 o 
  11   2   8      553.30      571.21     24.76 o 
  12   2   8       50.89       50.84     10.23 o 
  13   2   8        1.21       15.63     11.07 o 
  14   2   8        1.75       12.92     12.56 o 
   1   3   8     4222.00     4257.13     40.92 o 
   2   3   8      707.71      774.27     15.37 o 
   3   3   8      185.01      129.86      9.03 o 
   4   3   8      604.18      605.29     16.17 o 
   5   3   8      228.20      209.40     11.50 o 
   6   3   8      465.42      503.68     15.58 o 
   7   3   8        6.53        0.69      4.46 o 
   8   3   8      544.91      539.75     17.63 o 
   9   3   8     1022.51      999.70     25.77 o 
  10   3   8      211.31      209.87     14.89 o 
  11   3   8      297.87      307.31     20.73 o 
  12   3   8       58.95       70.86     13.07 o 
  13   3   8      179.60      192.27     24.83 o 
  14   3   8        0.09       13.27     11.74 o 
   0   4   8     1062.92     1166.24     23.20 o 
   1   4   8        7.22       -1.91      2.36 o 
   2   4   8      590.08      663.70     19.15 o 
   3   4   8        2.10        3.78      3.73 o 
   4   4   8       32.54       26.95      5.06 o 
   5   4   8      739.76      697.72     23.85 o 
   6   4   8      174.64      193.82     11.43 o 
   7   4   8     1140.49     1097.62     25.47 o 
   8   4   8       11.16       10.38      5.47 o 
   9   4   8      163.48      168.72     13.53 o 
  10   4   8        0.12       -2.95      6.21 o 
  11   4   8       58.26       44.43     10.38 o 
  12   4   8       34.94       50.27     11.17 o 
  13   4   8        0.03        7.27     10.39 o 
   1   5   8     1198.81     1161.26     16.85 o 
   2   5   8      276.36      252.19     12.94 o 
   3   5   8     2488.14     2380.18     48.66 o 
   4   5   8       29.18       19.27      5.04 o 
   5   5   8      160.46      143.59     10.12 o 
   6   5   8        4.62        4.52      4.32 o 
   7   5   8       48.38       54.09      7.98 o 
   8   5   8       87.17       84.85     11.04 o 
   9   5   8      100.38       96.70     10.29 o 
  10   5   8        0.21        2.73      7.71 o 
  11   5   8      152.15      161.99     16.53 o 
  12   5   8       32.85        9.96     14.93 o 
  13   5   8      211.18      227.03     24.36 o 
   0   6   8     1008.75     1105.63     26.33 o 
   1   6   8      178.96      182.18      9.26 o 
   2   6   8      120.47      149.19     11.63 o 
   3   6   8        6.85        5.37      5.50 o 
   4   6   8      299.86      310.44     16.52 o 
   5   6   8       89.30      100.94     10.87 o 
   6   6   8      149.38      148.59     10.49 o 
   7   6   8        0.43       -6.44      4.51 o 
   8   6   8        0.21       -3.73      5.53 o 
   9   6   8       22.94       24.11      7.50 o 
  10   6   8       73.00       76.21     10.53 o 
  11   6   8        6.77       16.02     10.41 o 
  12   6   8        0.44       18.40     11.34 o 
   1   7   8     1288.25     1369.59     38.96 o 
   2   7   8       13.14       22.14      7.21 o 
   3   7   8     1234.86     1278.09     42.01 o 
   4   7   8      149.07      169.43     14.17 o 
   5   7   8      197.04      222.48     15.54 o 
   6   7   8      196.90      156.88     13.14 o 
   7   7   8       23.52       20.97      7.44 o 
   8   7   8       83.52       91.18     10.65 o 
   9   7   8      398.54      431.34     21.78 o 
  10   7   8      286.31      267.83     23.99 o 
  11   7   8      135.35      130.66     30.58 o 
   0   8   8       77.87      105.80     45.68 o 
   1   8   8      126.19      126.92     12.68 o 
   2   8   8       78.63       45.78     13.76 o 
   3   8   8      572.32      565.55     23.33 o 
   4   8   8      199.85      200.29     25.55 o 
   5   8   8        9.24       13.16      7.41 o 
   6   8   8        0.03        6.23      6.86 o 
   7   8   8      678.58      744.18     27.04 o 
   8   8   8       11.68       27.47      9.76 o 
   9   8   8      184.26      201.18     19.31 o 
  10   8   8       10.86       22.10     12.10 o 
   1   9   8       60.49       48.07     10.58 o 
   2   9   8       20.37       39.31      8.23 o 
   3   9   8      444.01      423.31     24.80 o 
   4   9   8        1.08       -0.04      7.01 o 
   5   9   8       18.76       17.07      7.55 o 
   6   9   8      136.16      151.84     16.28 o 
   7   9   8        2.35        6.91      9.83 o 
   8   9   8       13.16        2.31      9.05 o 
   9   9   8       15.87       -9.93     10.75 o 
   0  10   8      143.48      116.44     22.09 o 
   1  10   8       44.70       51.68     11.68 o 
   2  10   8       38.30       52.74     12.04 o 
   3  10   8        6.79       -4.66      6.69 o 
   4  10   8        0.25        4.62      9.01 o 
   5  10   8      398.86      446.66     43.20 o 
   6  10   8        3.53        0.86      9.85 o 
   7  10   8      179.48      224.56     20.91 o 
   8  10   8       13.93       29.85     16.08 o 
   1  11   8       34.40       41.43     11.59 o 
   2  11   8        0.08       17.63      8.70 o 
   3  11   8       29.43       34.60     10.67 o 
   4  11   8      133.22      118.77     18.15 o 
   5  11   8       14.85       11.17     10.64 o 
   1   1   9    11173.56    10870.63     77.62 o 
   2   1   9       44.34       30.49      3.34 o 
   3   1   9      495.05      530.22     12.49 o 
   4   1   9      471.03      433.67     11.82 o 
   5   1   9     7422.80     7189.40     59.87 o 
   6   1   9      387.24      316.74     10.08 o 
   7   1   9     2670.90     2661.52     34.08 o 
   8   1   9       41.52       39.34      7.08 o 
   9   1   9       42.45       47.36      8.86 o 
  10   1   9        5.02        4.64      6.76 o 
  11   1   9      299.06      319.67     23.38 o 
  12   1   9        8.49        3.16      8.67 o 
  13   1   9      109.72      114.24     16.15 o 
  14   1   9       35.98       28.80     13.27 o 
   0   2   9       20.92       21.05      4.22 o 
   1   2   9      547.54      534.41      9.34 o 
   2   2   9      155.51      231.74      6.95 o 
   3   2   9        4.69       -1.26      2.43 o 
   4   2   9      950.88      983.93     24.19 o 
   5   2   9      750.38      702.45     14.98 o 
   6   2   9       73.60       86.17      8.72 o 
   7   2   9      415.51      430.38     16.55 o 
   8   2   9      327.07      351.65     15.97 o 
   9   2   9       74.59       98.64     10.34 o 
  10   2   9      269.14      232.50     15.00 o 
  11   2   9       44.93       15.41      8.22 o 
  12   2   9      312.53      270.04     19.92 o 
  13   2   9        3.35       14.87     11.21 o 
  14   2   9        0.84       -6.74     10.48 o 
   1   3   9     1927.64     1854.23     19.60 o 
   2   3   9     1576.20     1735.37     27.32 o 
   3   3   9      240.85      226.33     10.02 o 
   4   3   9      384.71      418.39     16.14 o 
   5   3   9     2661.59     2620.74     57.93 o 
   6   3   9      691.67      667.59     19.26 o 
   7   3   9       45.07       47.66      7.15 o 
   8   3   9       87.58       83.69      9.03 o 
   9   3   9      309.64      315.45     16.71 o 
  10   3   9       39.42       32.35      8.11 o 
  11   3   9      175.79      176.37     14.57 o 
  12   3   9       11.78       14.19     10.15 o 
  13   3   9       40.85       27.67     11.45 o 
  14   3   9        0.06       -3.00     11.95 o 
   0   4   9      742.84      699.45     18.24 o 
   1   4   9      452.24      417.74     10.01 o 
   2   4   9     1830.95     1921.28     26.02 o 
   3   4   9     5881.58     5781.89     62.69 o 
   4   4   9      450.38      424.16     14.19 o 
   5   4   9      157.44      134.30     10.49 o 
   6   4   9       12.38        9.87      5.45 o 
   7   4   9     1872.34     1809.29     31.37 o 
   8   4   9      118.43      116.85     10.46 o 
   9   4   9     3509.44     3667.65     52.07 o 
  10   4   9        4.49       -4.61      6.21 o 
  11   4   9       39.58       22.53      9.60 o 
  12   4   9       12.98       13.11      8.94 o 
  13   4   9      222.14      287.50     29.55 o 
   1   5   9      394.43      481.35     13.29 o 
   2   5   9       35.79       53.32      7.16 o 
   3   5   9        8.46        6.47      5.23 o 
   4   5   9     1085.58     1072.93     22.03 o 
   5   5   9      518.39      530.96     17.04 o 
   6   5   9     1699.62     1598.27     27.19 o 
   7   5   9      390.53      365.00     22.69 o 
   8   5   9      358.12      319.52     16.51 o 
   9   5   9     1306.75     1230.06     36.21 o 
  10   5   9       74.70       65.05     11.80 o 
  11   5   9        4.42       -0.35      8.06 o 
  12   5   9      134.11       83.99     14.71 o 
  13   5   9      105.52      125.21     19.35 o 
   0   6   9      319.34      287.06     27.81 o 
   1   6   9      161.71      200.15     12.34 o 
   2   6   9      327.15      327.19     14.63 o 
   3   6   9     1241.45     1263.56     47.77 o 
   4   6   9       97.33      104.99     11.04 o 
   5   6   9     1427.12     1374.26     32.48 o 
   6   6   9       59.79       49.40      7.27 o 
   7   6   9       36.94       36.88      6.77 o 
   8   6   9        7.24       -0.32      5.59 o 
   9   6   9      146.29      161.84     13.03 o 
  10   6   9      379.60      347.59     18.72 o 
  11   6   9      124.68      121.84     18.03 o 
  12   6   9        2.52        9.07     11.32 o 
   1   7   9      141.10      134.37     12.01 o 
   2   7   9       10.54       10.52      5.35 o 
   3   7   9      216.94      240.62     15.71 o 
   4   7   9        1.64       -4.87      5.80 o 
   5   7   9       42.97       30.78      8.63 o 
   6   7   9       66.22       62.54      9.45 o 
   7   7   9      104.03      101.40     11.93 o 
   8   7   9      126.55      135.36     12.38 o 
   9   7   9        5.87        1.48      7.68 o 
  10   7   9       31.12       14.89      9.93 o 
  11   7   9        0.79       15.05     11.18 o 
   0   8   9       97.08       92.65     33.06 o 
   1   8   9     1266.47     1265.22     38.03 o 
   2   8   9      338.63      308.38     20.39 o 
   3   8   9     1412.93     1551.69     74.54 o 
   4   8   9       59.66       70.43     10.91 o 
   5   8   9        1.79       -2.34      5.87 o 
   6   8   9      217.50      235.02     17.01 o 
   7   8   9      403.45      367.72     33.52 o 
   8   8   9        8.14       15.83      9.14 o 
   9   8   9      311.87      347.25     24.40 o 
  10   8   9       67.48       71.38     13.99 o 
   1   9   9       26.81       25.60     10.85 o 
   2   9   9       47.32       29.31      9.84 o 
   3   9   9       63.49       58.27     10.36 o 
   4   9   9        5.09        2.39      8.35 o 
   5   9   9       86.48      120.00     14.18 o 
   6   9   9      161.27      167.86     15.40 o 
   7   9   9       38.28       10.14      8.45 o 
   8   9   9        1.83        1.02      9.36 o 
   9   9   9      169.55      149.47     21.14 o 
   0  10   9        6.21       -4.84     10.91 o 
   1  10   9      132.88      118.14     17.27 o 
   2  10   9       25.03       17.45      9.12 o 
   3  10   9      280.02      305.96     21.66 o 
   4  10   9        0.05        3.90      7.56 o 
   5  10   9       28.40       16.69     11.87 o 
   6  10   9        5.03        9.76     10.20 o 
   7  10   9       89.16       52.89     14.30 o 
   1  11   9      332.19      359.39     26.07 o 
   2  11   9        5.72       13.32      9.95 o 
   3  11   9        1.72        3.77      9.10 o 
   4  11   9        4.52        3.31      9.80 o 
   5  11   9      145.89      195.21     22.53 o 
   0   0  10     2113.39     1843.83     28.05 o 
   1   0  10    19563.57    19620.62    130.36 o 
   2   0  10     3882.79     4290.47     44.32 o 
   3   0  10    12491.75    12123.27    137.01 o 
   4   0  10      378.01      325.51     15.87 o 
   5   0  10     2359.48     2428.88     50.98 o 
   6   0  10      407.95      347.55     15.36 o 
   7   0  10     2222.17     2234.24     39.97 o 
   8   0  10      354.25      333.23     30.48 o 
   9   0  10      130.74      181.92     24.98 o 
  10   0  10      152.12      126.46     29.02 o 
  11   0  10       58.67       75.88     19.45 o 
  12   0  10      334.68      261.32    103.97 o 
  13   0  10       24.08       39.85     16.67 o 
  14   0  10       54.08       20.40     16.49 o 
   1   1  10      276.52      248.38      5.62 o 
   2   1  10     3421.37     3781.51     29.67 o 
   3   1  10     1813.95     2049.32     23.31 o 
   4   1  10      524.92      508.41     12.81 o 
   5   1  10      215.39      240.24     10.43 o 
   6   1  10       16.18        8.48      5.05 o 
   7   1  10       65.13       81.22      8.72 o 
   8   1  10       52.95       69.40      8.88 o 
   9   1  10       30.86       39.33      8.87 o 
  10   1  10      186.06      189.42     15.91 o 
  11   1  10       28.57       33.62     10.03 o 
  12   1  10        0.03       15.23      9.39 o 
  13   1  10      202.59      253.71     22.80 o 
  14   1  10       59.35       76.44     14.97 o 
   0   2  10     1382.17     1342.95     22.55 o 
   1   2  10     3061.20     3009.19     39.86 o 
   2   2  10     2837.62     3000.96     25.37 o 
   3   2  10     5552.27     5283.23     42.69 o 
   4   2  10      527.62      542.65     12.30 o 
   5   2  10      287.39      280.29     12.99 o 
   6   2  10       37.09       36.73      7.07 o 
   7   2  10     2528.77     2415.66     35.09 o 
   8   2  10      588.58      587.11     28.74 o 
   9   2  10     2442.39     2432.26     40.91 o 
  10   2  10       24.68       17.17     11.66 o 
  11   2  10       40.94       36.52      9.51 o 
  12   2  10      334.52      337.17     34.54 o 
  13   2  10      132.54      134.89     17.77 o 
  14   2  10        5.04       -2.30     16.36 o 
   1   3  10     2363.43     2284.33     26.41 o 
   2   3  10       33.56       32.69      3.30 o 
   3   3  10       16.40       21.05      4.72 o 
   4   3  10       97.99       65.03      7.53 o 
   5   3  10     3176.99     3057.45     41.74 o 
   6   3  10      285.57      287.96     14.97 o 
   7   3  10       96.63      101.04      9.41 o 
   8   3  10        0.92       -4.62      4.62 o 
   9   3  10       15.03        2.24      6.06 o 
  10   3  10       84.90       73.77     10.17 o 
  11   3  10      255.88      245.70     19.17 o 
  12   3  10       32.69       17.81      8.87 o 
  13   3  10      116.44       78.49     16.66 o 
   0   4  10      258.07      327.23     24.70 o 
   1   4  10     2193.06     2241.91     24.70 o 
   2   4  10       37.38       61.85      5.79 o 
   3   4  10     1818.10     1832.95     27.65 o 
   4   4  10        0.44       -1.28      3.84 o 
   5   4  10       54.76       44.68      9.34 o 
   6   4  10       81.72       98.93     10.02 o 
   7   4  10       10.11        0.84      5.40 o 
   8   4  10        0.49        2.66      5.41 o 
   9   4  10      515.63      550.18     20.34 o 
  10   4  10      313.12      329.11     18.97 o 
  11   4  10       89.80       76.05     11.20 o 
  12   4  10       43.49       31.18     12.79 o 
  13   4  10      215.48      198.90     33.51 o 
   1   5  10     2598.45     2598.53     34.31 o 
   2   5  10      230.85      230.71     15.49 o 
   3   5  10        1.26        0.13      4.85 o 
   4   5  10      628.50      668.70     17.95 o 
   5   5  10      892.19      881.61     31.84 o 
   6   5  10      140.92      146.75     10.89 o 
   7   5  10      220.33      238.20     13.11 o 
   8   5  10       37.46       27.60      6.99 o 
   9   5  10       10.97        4.53      5.93 o 
  10   5  10       33.79       34.29      9.12 o 
  11   5  10       33.71        5.57     10.85 o 
  12   5  10       12.56        9.63      9.73 o 
   0   6  10        7.17        6.97      7.33 o 
   1   6  10      399.25      397.82     17.71 o 
   2   6  10       30.26       20.78      5.89 o 
   3   6  10       98.67      107.51     10.77 o 
   4   6  10      189.28      240.19     15.76 o 
   5   6  10      497.43      470.91     21.54 o 
   6   6  10      127.66      151.74     11.79 o 
   7   6  10      314.33      313.90     15.19 o 
   8   6  10        1.67       -4.88      4.97 o 
   9   6  10       54.89       31.50      8.00 o 
  10   6  10       12.50       11.20      7.44 o 
  11   6  10        0.05      -12.32      8.21 o 
  12   6  10        0.07        4.27     11.19 o 
   1   7  10     2065.81     1979.30     53.88 o 
   2   7  10       73.57       49.88      7.94 o 
   3   7  10      111.05      121.07     11.25 o 
   4   7  10      912.31      932.64     27.88 o 
   5   7  10     1144.08     1191.43     38.88 o 
   6   7  10      377.71      361.04     18.72 o 
   7   7  10      418.75      439.87     21.27 o 
   8   7  10      804.40      787.83     25.02 o 
   9   7  10      308.59      311.94     18.27 o 
  10   7  10       26.46       12.80      8.06 o 
  11   7  10      105.84      117.75     16.22 o 
   0   8  10      415.37      384.46     32.45 o 
   1   8  10       41.76       25.89      9.15 o 
   2   8  10        9.87        2.63      6.25 o 
   3   8  10        0.00       -8.02      6.06 o 
   4   8  10       54.05       39.57     10.88 o 
   5   8  10      119.86      140.53     14.56 o 
   6   8  10       81.14       71.52     10.71 o 
   7   8  10        0.11       -2.54      7.12 o 
   8   8  10       17.90        7.64      9.96 o 
   9   8  10       18.33       14.23      9.79 o 
  10   8  10        6.52       14.01     10.18 o 
   1   9  10      315.21      275.20     21.26 o 
   2   9  10       91.68       79.70     20.18 o 
   3   9  10       76.36       59.66     10.62 o 
   4   9  10        7.03       -0.05      8.58 o 
   5   9  10      858.19      800.33     30.94 o 
   6   9  10       37.96       37.51     10.81 o 
   7   9  10      166.05      135.18     17.82 o 
   8   9  10       52.24       34.88     11.45 o 
   9   9  10       18.82        8.02     10.08 o 
   0  10  10        3.43        0.20     11.52 o 
   1  10  10      150.19       84.73     24.48 o 
   2  10  10       27.24       17.93      9.70 o 
   3  10  10       10.90        3.65      8.58 o 
   4  10  10        0.09        0.39      8.61 o 
   5  10  10      102.14       76.24     13.60 o 
   6  10  10       51.39       42.04     13.24 o 
   7  10  10       11.59        2.34     10.61 o 
   1  11  10        0.41        5.39     10.26 o 
   2  11  10        6.78       22.83     11.73 o 
   3  11  10        2.50        8.73      8.90 o 
   4  11  10       32.02       36.20     12.28 o 
   1   1  11     2074.68     2037.15     16.69 o 
   2   1  11     1552.02     1680.31     17.86 o 
   3   1  11     2002.16     1882.02     20.40 o 
   4   1  11     3700.54     3812.60     32.70 o 
   5   1  11      977.33      990.46     19.45 o 
   6   1  11      142.40      148.64     10.23 o 
   7   1  11        5.44        5.25      7.49 o 
   8   1  11     1236.07     1221.21     27.67 o 
   9   1  11       19.60       16.50      8.92 o 
  10   1  11        0.24       -1.24      7.53 o 
  11   1  11      440.57      437.75     26.53 o 
  12   1  11        0.74        0.25      8.43 o 
  13   1  11        0.35       -3.32      9.32 o 
  14   1  11        1.59       10.37     11.23 o 
   0   2  11      509.51      453.64     13.73 o 
   1   2  11     1430.11     1426.03     15.60 o 
   2   2  11       66.97       74.98      4.87 o 
   3   2  11       33.18       36.51      3.96 o 
   4   2  11      262.50      250.99      9.43 o 
   5   2  11       25.90       37.53      6.61 o 
   6   2  11      144.62      135.14     10.89 o 
   7   2  11      162.25      165.41     11.38 o 
   8   2  11      512.06      505.80     28.59 o 
   9   2  11     1637.14     1660.84     33.92 o 
  10   2  11      151.17      181.49     16.13 o 
  11   2  11      279.41      336.13     23.87 o 
  12   2  11      267.89      264.78     22.79 o 
  13   2  11      188.38      195.99     24.38 o 
   1   3  11     1233.78     1255.82     16.92 o 
   2   3  11       50.05       57.67      4.36 o 
   3   3  11     1652.33     1759.13     26.98 o 
   4   3  11       21.16        9.64      5.07 o 
   5   3  11       12.98       19.49      5.84 o 
   6   3  11      629.06      605.74     19.66 o 
   7   3  11        1.05        0.31      4.92 o 
   8   3  11      451.91      471.09     32.39 o 
   9   3  11       53.28       51.21     10.05 o 
  10   3  11       10.38        7.83      7.30 o 
  11   3  11       86.46       71.29     12.03 o 
  12   3  11      103.06      119.00     14.47 o 
  13   3  11       60.56       42.66     15.99 o 
   0   4  11     2330.58     2234.10     36.03 o 
   1   4  11      104.16      115.97      7.13 o 
   2   4  11      297.23      302.82     12.08 o 
   3   4  11       12.86        8.41      4.14 o 
   4   4  11       83.11       96.91      8.32 o 
   5   4  11      307.01      304.91     13.74 o 
   6   4  11     1048.33     1105.44     26.29 o 
   7   4  11        9.74        0.53      5.03 o 
   8   4  11       89.06       79.01      9.31 o 
   9   4  11        1.23       -3.41      5.77 o 
  10   4  11      177.10      170.55     20.92 o 
  11   4  11      311.29      344.15     23.65 o 
  12   4  11        0.82        2.62      9.83 o 
  13   4  11       24.74       37.05     17.91 o 
   1   5  11        0.97       -1.06      4.48 o 
   2   5  11        0.82        1.12      4.22 o 
   3   5  11       99.61      105.86      9.37 o 
   4   5  11      335.50      312.28     13.99 o 
   5   5  11      137.64      112.62      9.83 o 
   6   5  11       40.21       27.94      6.46 o 
   7   5  11      149.43      151.24     10.88 o 
   8   5  11      236.19      254.11     15.16 o 
   9   5  11      249.24      253.57     15.82 o 
  10   5  11      113.46       93.28     12.57 o 
  11   5  11        2.12       10.17      9.52 o 
  12   5  11      175.24      162.92     18.18 o 
   0   6  11      582.10      540.49     34.49 o 
   1   6  11      663.72      700.18     24.34 o 
   2   6  11       29.71       35.09      6.77 o 
   3   6  11      507.96      499.76     20.70 o 
   4   6  11        0.50       -4.25      5.75 o 
   5   6  11      530.97      437.70     20.55 o 
   6   6  11       77.11       58.64      9.38 o 
   7   6  11     1547.04     1561.44     29.72 o 
   8   6  11       49.94       56.59      8.61 o 
   9   6  11      356.04      318.54     16.45 o 
  10   6  11      187.00      189.49     15.34 o 
  11   6  11       58.46       55.66     11.53 o 
  12   6  11      179.62      144.78     20.36 o 
   1   7  11       37.71       27.74      7.66 o 
   2   7  11        8.97       -1.21      5.94 o 
   3   7  11      128.79      156.01     18.28 o 
   4   7  11       19.15       15.29      9.02 o 
   5   7  11       52.55       35.46      8.81 o 
   6   7  11      640.77      587.88     35.17 o 
   7   7  11       28.39       11.79      7.38 o 
   8   7  11      169.06      123.99     12.27 o 
   9   7  11      132.31      133.25     13.28 o 
  10   7  11       42.43       37.62      9.01 o 
  11   7  11       81.92       56.93     17.37 o 
   0   8  11      636.87      625.99     40.45 o 
   1   8  11        2.38        4.74      6.90 o 
   2   8  11       60.16       64.72     10.23 o 
   3   8  11      810.80      760.91     25.32 o 
   4   8  11       30.88       19.77      8.33 o 
   5   8  11       85.27       82.47     12.02 o 
   6   8  11       79.00       76.61     11.21 o 
   7   8  11      598.10      629.90     26.06 o 
   8   8  11        1.33       -2.72      8.09 o 
   9   8  11        8.12       -1.54      8.46 o 
  10   8  11        1.60        1.26      9.69 o 
   1   9  11      149.35      158.97     20.76 o 
   2   9  11       23.70       14.64      8.80 o 
   3   9  11      324.93      324.03     21.38 o 
   4   9  11        4.17        4.56      8.66 o 
   5   9  11       20.28        5.08      8.54 o 
   6   9  11      123.28       76.70     13.27 o 
   7   9  11       17.18        1.15      8.86 o 
   8   9  11       13.38       26.25     10.79 o 
   0  10  11      139.03      128.92     35.33 o 
   1  10  11      110.54       85.05     14.55 o 
   2  10  11       84.21      101.41     15.64 o 
   3  10  11       19.37       18.77      9.70 o 
   4  10  11       41.20       19.52      9.57 o 
   5  10  11        9.44        0.22      8.34 o 
   6  10  11        0.75        4.55     10.13 o 
   1  11  11        0.32        2.21      9.49 o 
   2  11  11        0.05       -7.00     10.27 o 
   3  11  11      106.84      121.10     17.90 o 
   4  11  11       37.11       47.01     13.17 o 
   0   0  12    14242.97    15003.24    148.17 o 
   1   0  12      821.45      722.91     15.35 o 
   2   0  12     4212.91     3996.39     41.00 o 
   3   0  12      153.74      189.43      9.91 o 
   4   0  12      196.00      230.99     12.21 o 
   5   0  12     3110.42     3230.68     48.08 o 
   6   0  12       12.29        9.98      7.04 o 
   7   0  12     5138.16     5077.48     82.17 o 
   8   0  12      416.23      343.11     30.64 o 
   9   0  12       11.38        7.19     10.88 o 
  10   0  12      790.21      767.16     46.39 o 
  11   0  12      774.03      721.74     67.88 o 
  12   0  12       15.68        8.19     13.86 o 
  13   0  12       71.16       85.69     37.10 o 
   1   1  12      289.32      251.55      6.27 o 
   2   1  12       55.91       84.90      5.05 o 
   3   1  12       26.05       23.97      3.70 o 
   4   1  12      212.58      234.99      9.40 o 
   5   1  12        5.10        7.51      4.18 o 
   6   1  12      248.29      201.26     14.30 o 
   7   1  12      336.21      343.23     15.54 o 
   8   1  12      350.16      350.44     18.94 o 
   9   1  12      149.40      149.04     16.45 o 
  10   1  12      139.83      135.72     16.10 o 
  11   1  12       17.73       21.90     10.19 o 
  12   1  12        8.91       11.49      9.53 o 
  13   1  12       43.43       32.78     14.21 o 
   0   2  12      658.06      807.52     18.68 o 
   1   2  12     2669.68     2556.06     23.60 o 
   2   2  12     2329.28     2211.90     41.71 o 
   3   2  12       43.50       52.29      4.60 o 
   4   2  12       20.10       20.95      5.03 o 
   5   2  12      560.83      474.35     17.10 o 
   6   2  12       95.70      123.66     11.04 o 
   7   2  12      327.74      340.83     16.54 o 
   8   2  12       28.18       37.13      7.69 o 
   9   2  12       28.33       29.65      8.82 o 
  10   2  12       59.27       69.31     15.92 o 
  11   2  12      134.01      144.03     17.28 o 
  12   2  12       13.09       14.79      9.98 o 
  13   2  12       14.18        5.13     12.14 o 
   1   3  12      308.96      298.22      9.09 o 
   2   3  12     2615.80     2627.07     36.93 o 
   3   3  12      732.86      664.33     19.53 o 
   4   3  12        1.46        2.49      4.63 o 
   5   3  12     1453.76     1493.24     29.42 o 
   6   3  12      164.81      177.95     15.01 o 
   7   3  12      302.94      334.46     16.93 o 
   8   3  12        2.20       11.16      5.77 o 
   9   3  12        9.73        9.26      6.68 o 
  10   3  12       55.70       67.80     10.38 o 
  11   3  12        0.34       -3.48      7.80 o 
  12   3  12      124.16      116.74     17.21 o 
  13   3  12      263.87      322.40     31.75 o 
   0   4  12       43.57       50.91      7.16 o 
   1   4  12      505.09      536.56     14.01 o 
   2   4  12      867.05      868.76     18.98 o 
   3   4  12      647.56      626.78     15.78 o 
   4   4  12       59.61       50.01      7.09 o 
   5   4  12       77.02       92.94      8.89 o 
   6   4  12       11.84       18.39      6.16 o 
   7   4  12      292.09      264.15     16.05 o 
   8   4  12      107.74       83.37      9.58 o 
   9   4  12      109.86      106.26     10.90 o 
  10   4  12      140.01      136.54     19.71 o 
  11   4  12       49.14       53.01     10.40 o 
  12   4  12        0.75        3.28     10.29 o 
   1   5  12     1075.21     1098.83     32.69 o 
   2   5  12      856.64      861.14     21.22 o 
   3   5  12     1148.40     1177.57     26.01 o 
   4   5  12        0.16        1.18      4.65 o 
   5   5  12        5.48        7.41      5.29 o 
   6   5  12     1286.03     1243.53     26.86 o 
   7   5  12      524.85      566.08     18.88 o 
   8   5  12      102.67      108.97     11.18 o 
   9   5  12       25.57       21.98      7.32 o 
  10   5  12      189.14      179.94     14.36 o 
  11   5  12       50.47       34.94     11.25 o 
  12   5  12       17.60        9.16     11.44 o 
   0   6  12       31.51       45.91     13.35 o 
   1   6  12      450.66      475.08     20.08 o 
   2   6  12        0.04        8.29      6.01 o 
   3   6  12      778.94      771.30     22.16 o 
   4   6  12       18.54       33.12      8.21 o 
   5   6  12      750.89      761.87     23.40 o 
   6   6  12       56.23       45.46      7.85 o 
   7   6  12       33.79       35.73      7.45 o 
   8   6  12        9.95        6.09      5.76 o 
   9   6  12       59.69       67.12      9.50 o 
  10   6  12        1.26        3.16      7.07 o 
  11   6  12      107.22       89.45     13.33 o 
   1   7  12      165.86      187.31     25.50 o 
   2   7  12        0.13       -0.04      5.67 o 
   3   7  12      811.94      815.17     24.53 o 
   4   7  12       10.52       -0.47      5.58 o 
   5   7  12        0.88       -1.81      6.59 o 
   6   7  12      249.29      280.11     19.15 o 
   7   7  12        0.10       -1.62      7.06 o 
   8   7  12       16.58        6.43      7.18 o 
   9   7  12        0.62       -9.95      6.63 o 
  10   7  12        1.60        2.80      7.91 o 
   0   8  12        2.22        2.32     10.52 o 
   1   8  12      139.44      117.62     14.57 o 
   2   8  12        0.06        4.76      7.53 o 
   3   8  12        2.18        0.53      6.36 o 
   4   8  12      202.51      181.75     16.47 o 
   5   8  12      172.15      140.71     19.93 o 
   6   8  12       93.44       70.40     11.10 o 
   7   8  12      443.07      409.73     22.48 o 
   8   8  12       56.07       36.54     10.18 o 
   9   8  12       20.55       30.69     10.65 o 
   1   9  12       30.37       19.75      9.62 o 
   2   9  12      353.11      350.40     37.63 o 
   3   9  12      516.53      468.55     27.54 o 
   4   9  12      164.33      165.05     15.12 o 
   5   9  12       27.70       18.02      9.51 o 
   6   9  12      459.74      469.37     30.99 o 
   7   9  12       30.91       36.95     16.44 o 
   8   9  12       21.31       19.00     10.26 o 
   0  10  12       84.63       38.84     16.45 o 
   1  10  12        1.98       -4.80      8.69 o 
   2  10  12      301.14      322.11     25.28 o 
   3  10  12        5.51        7.29     10.08 o 
   4  10  12       14.06       16.74      9.93 o 
   5  10  12       16.80       11.33      8.98 o 
   6  10  12        1.32      -11.86      7.90 o 
   1  11  12        4.15        0.82     11.22 o 
   2  11  12        6.99       -3.29      9.43 o 
   3  11  12       21.66       12.98     14.90 o 
   1   1  13      812.87      768.51     10.65 o 
   2   1  13     2727.18     2707.44     25.40 o 
   3   1  13      383.38      432.53     14.18 o 
   4   1  13     1080.75     1061.28     19.12 o 
   5   1  13     1274.38     1355.19     24.48 o 
   6   1  13     2637.33     2608.59     43.99 o 
   7   1  13      141.20      141.30     13.27 o 
   8   1  13        5.00       12.75      7.37 o 
   9   1  13      471.85      484.07     26.42 o 
  10   1  13      337.52      358.86     24.89 o 
  11   1  13       52.42       69.28     13.55 o 
  12   1  13        0.26       -3.32      9.19 o 
  13   1  13        0.08       21.33     10.86 o 
   0   2  13     4042.28     4246.29     67.70 o 
   1   2  13      112.27      143.85      6.25 o 
   2   2  13     1848.09     1742.06     20.35 o 
   3   2  13      311.75      319.41      9.62 o 
   4   2  13       35.80       38.00      6.04 o 
   5   2  13       73.95       62.80      9.26 o 
   6   2  13       12.50       17.46      6.43 o 
   7   2  13       69.07       73.04      9.59 o 
   8   2  13       15.47        7.59      6.45 o 
   9   2  13      352.88      355.38     20.65 o 
  10   2  13      186.83      195.76     25.37 o 
  11   2  13       49.33       41.91     12.46 o 
  12   2  13        0.22       -0.33      9.15 o 
  13   2  13       46.77       50.12     13.57 o 
   1   3  13      948.54      927.79     15.56 o 
   2   3  13      361.67      355.56     10.94 o 
   3   3  13      624.17      613.38     15.23 o 
   4   3  13       19.41       20.79      5.46 o 
   5   3  13      880.41      898.36     23.39 o 
   6   3  13     5970.10     5765.64     66.18 o 
   7   3  13       18.98       15.25      6.83 o 
   8   3  13      473.99      459.80     23.11 o 
   9   3  13       51.67       61.23     10.40 o 
  10   3  13      832.09      910.30     34.81 o 
  11   3  13        3.04       -9.10      7.59 o 
  12   3  13       91.39       75.15     17.63 o 
  13   3  13      137.66      142.59     20.62 o 
   0   4  13        3.31        2.56      4.90 o 
   1   4  13        0.42       -0.77      3.57 o 
   2   4  13     2194.91     2095.70     30.72 o 
   3   4  13        8.44        6.73      4.45 o 
   4   4  13        3.68        8.43      4.43 o 
   5   4  13     1816.45     1811.66     31.28 o 
   6   4  13     1397.72     1376.78     45.56 o 
   7   4  13      163.17      184.05     14.52 o 
   8   4  13      126.51      129.56     11.64 o 
   9   4  13      271.67      278.72     16.54 o 
  10   4  13      102.36      110.80     12.95 o 
  11   4  13      233.82      233.38     19.97 o 
  12   4  13       62.34       51.94     12.01 o 
   1   5  13        0.03       -1.58      5.14 o 
   2   5  13      561.17      554.72     18.07 o 
   3   5  13      109.74      110.10      9.67 o 
   4   5  13     1966.02     1936.45     30.52 o 
   5   5  13      720.53      704.06     20.74 o 
   6   5  13      147.47      122.79     10.91 o 
   7   5  13      480.61      505.40     19.77 o 
   8   5  13        8.63       14.62      6.01 o 
   9   5  13       11.29       22.99      7.44 o 
  10   5  13       12.04       21.33      7.75 o 
  11   5  13       62.37       46.94     12.94 o 
  12   5  13      103.85      130.32     18.97 o 
   0   6  13     1036.08     1246.91     49.76 o 
   1   6  13       66.56       49.71      9.00 o 
   2   6  13     3405.47     3403.17     53.32 o 
   3   6  13      806.87      796.13     22.71 o 
   4   6  13       39.52       17.76      6.86 o 
   5   6  13        0.86        2.55      5.82 o 
   6   6  13      913.39      865.44     31.52 o 
   7   6  13       37.34       22.31      7.10 o 
   8   6  13       86.56       95.28     11.52 o 
   9   6  13      327.51      375.55     18.40 o 
  10   6  13      504.19      558.93     23.92 o 
  11   6  13       25.26       18.69     11.62 o 
   1   7  13        7.93        1.49      6.85 o 
   2   7  13        2.05        2.48      6.38 o 
   3   7  13        3.59       -0.52      6.24 o 
   4   7  13       14.07       14.32      7.12 o 
   5   7  13        7.13        6.16      7.67 o 
   6   7  13        2.48       -8.06      6.95 o 
   7   7  13        3.06        2.18      7.21 o 
   8   7  13      322.36      329.39     17.50 o 
   9   7  13       98.67       99.80     12.09 o 
  10   7  13       22.44        3.77      8.01 o 
   0   8  13      556.29      466.76     71.92 o 
   1   8  13      111.25      101.45     18.07 o 
   2   8  13      752.91      742.13     34.69 o 
   3   8  13       71.62       68.94     10.84 o 
   4   8  13       19.04        8.88     10.99 o 
   5   8  13       26.92       11.91      7.85 o 
   6   8  13        1.48      -11.48      7.87 o 
   7   8  13      101.99       71.47     11.65 o 
   8   8  13       57.97       58.26     11.79 o 
   9   8  13        9.41       13.49      9.16 o 
   1   9  13        0.90        5.30      8.56 o 
   2   9  13       60.63       62.96     12.72 o 
   3   9  13        0.08        4.07      8.68 o 
   4   9  13        0.28        5.03      7.84 o 
   5   9  13       68.58       56.64     12.27 o 
   6   9  13      110.84      104.85     13.65 o 
   7   9  13        0.75        0.06      8.85 o 
   0  10  13      344.40      414.55     40.45 o 
   1  10  13       15.95       26.64     10.93 o 
   2  10  13      401.88      421.11     36.50 o 
   3  10  13       19.53       14.60     10.21 o 
   4  10  13       29.90       31.51     12.09 o 
   5  10  13       54.60       51.94     11.33 o 
   1  11  13      114.76      124.11     18.15 o 
   0   0  14     1205.02     1080.66     24.43 o 
   1   0  14     1601.68     1610.92     33.63 o 
   2   0  14     2584.03     2535.24     32.67 o 
   3   0  14      253.12      227.82     11.71 o 
   4   0  14      171.02      198.90     11.37 o 
   5   0  14       78.67       79.88     14.72 o 
   6   0  14      496.49      466.89     24.63 o 
   7   0  14      379.37      300.86     32.81 o 
   8   0  14       32.33       28.12     13.93 o 
   9   0  14       76.08      114.08     22.12 o 
  10   0  14      264.60      235.73     47.69 o 
  11   0  14        2.41       -9.34     11.42 o 
  12   0  14      197.13      219.18     71.16 o 
  13   0  14       19.74       37.39     16.09 o 
   1   1  14      322.42      338.00      7.78 o 
   2   1  14      188.24      219.76      9.86 o 
   3   1  14      643.74      721.08     15.06 o 
   4   1  14       26.28       20.48      5.39 o 
   5   1  14       66.08       59.48      6.75 o 
   6   1  14     1651.57     1666.09     35.55 o 
   7   1  14      105.90       99.96     11.75 o 
   8   1  14       93.77       77.98     12.62 o 
   9   1  14       91.90       92.00     14.27 o 
  10   1  14       58.25       54.24     12.54 o 
  11   1  14        3.55       15.22      9.43 o 
  12   1  14        6.04       20.73     10.88 o 
  13   1  14       25.51        5.16     10.78 o 
   0   2  14     1082.86     1216.41     24.71 o 
   1   2  14     1401.17     1475.68     17.87 o 
   2   2  14     2714.58     2649.55     26.74 o 
   3   2  14      176.86      188.89      9.44 o 
   4   2  14       75.89       68.72      7.43 o 
   5   2  14      506.77      472.55     18.54 o 
   6   2  14      925.67      963.59     28.27 o 
   7   2  14      194.25      204.69     14.25 o 
   8   2  14      297.46      314.12     17.17 o 
   9   2  14      881.98      915.98     30.17 o 
  10   2  14       38.11       21.89     10.48 o 
  11   2  14       16.59       11.76     17.92 o 
  12   2  14        8.58       13.54     11.13 o 
  13   2  14       26.32       31.26     12.34 o 
   1   3  14       98.80      110.48      7.59 o 
   2   3  14        3.91        2.00      3.99 o 
   3   3  14      130.12      130.03      8.66 o 
   4   3  14      927.17      882.97     18.03 o 
   5   3  14      109.91      103.78      9.61 o 
   6   3  14      599.60      569.29     20.97 o 
   7   3  14      528.67      511.21     20.75 o 
   8   3  14      369.87      385.87     17.88 o 
   9   3  14       12.80       13.96      9.17 o 
  10   3  14        0.06        5.15      8.03 o 
  11   3  14       35.96       24.75     11.30 o 
  12   3  14        0.01       17.09     11.06 o 
   0   4  14     1727.08     1760.82     42.71 o 
   1   4  14      327.03      311.53     13.66 o 
   2   4  14       10.96       -0.33      4.34 o 
   3   4  14     1697.62     1585.58     26.01 o 
   4   4  14       20.21       17.45      5.15 o 
   5   4  14      128.12      140.50     10.14 o 
   6   4  14       64.99       59.33      8.13 o 
   7   4  14        0.04       -5.05      5.62 o 
   8   4  14        0.07        4.22      8.08 o 
   9   4  14      126.55      108.27     11.78 o 
  10   4  14       13.95       26.83      8.32 o 
  11   4  14        0.00        1.37      8.40 o 
  12   4  14       11.88       11.11     11.39 o 
   1   5  14      679.30      712.19     22.57 o 
   2   5  14      465.54      444.58     17.78 o 
   3   5  14       76.01       78.73      8.64 o 
   4   5  14      443.56      449.19     18.86 o 
   5   5  14      256.07      265.42     13.60 o 
   6   5  14       95.93      104.47     10.29 o 
   7   5  14      192.85      180.84     18.23 o 
   8   5  14      223.08      244.58     14.88 o 
   9   5  14       80.91       76.84     10.56 o 
  10   5  14      164.13      184.64     15.43 o 
  11   5  14        0.68        1.04      8.11 o 
   0   6  14      133.95      132.94     22.21 o 
   1   6  14      261.09      254.64     16.48 o 
   2   6  14      137.92      146.62     15.22 o 
   3   6  14        0.08        6.07      6.27 o 
   4   6  14        7.57        1.61      5.76 o 
   5   6  14       22.08       17.77      6.43 o 
   6   6  14       25.36       15.79      6.48 o 
   7   6  14      141.19      140.99     12.60 o 
   8   6  14      108.34      107.53     10.89 o 
   9   6  14        7.14        2.87      6.44 o 
  10   6  14       39.73       37.41      8.78 o 
  11   6  14       17.89       20.00      9.62 o 
   1   7  14      966.64      938.43     35.19 o 
   2   7  14        8.86       15.64      7.21 o 
   3   7  14       70.53       71.77     10.97 o 
   4   7  14      174.70      198.89     15.27 o 
   5   7  14      343.75      391.35     22.48 o 
   6   7  14      140.83      130.61     14.68 o 
   7   7  14       82.15       73.63     11.06 o 
   8   7  14       11.48       13.08      7.15 o 
   9   7  14        1.12        4.69      7.28 o 
  10   7  14      308.89      313.08     20.25 o 
   0   8  14     1624.81     1592.26     62.95 o 
   1   8  14       98.99       76.57     13.39 o 
   2   8  14        8.48       10.77      8.36 o 
   3   8  14       46.00       35.61     10.88 o 
   4   8  14      170.44      134.05     15.41 o 
   5   8  14       37.49       34.70      9.55 o 
   6   8  14        0.23       -7.60      8.11 o 
   7   8  14        0.23       14.87      9.39 o 
   8   8  14        1.61        3.40      8.67 o 
   9   8  14        4.28       -5.45      8.30 o 
   1   9  14       38.03       45.59     11.49 o 
   2   9  14       10.30        7.32      8.72 o 
   3   9  14       26.25       17.96     10.33 o 
   4   9  14       22.22        5.21      8.66 o 
   5   9  14      202.52      181.59     16.28 o 
   6   9  14       25.20        6.14      8.66 o 
   7   9  14       14.33        9.40     13.05 o 
   0  10  14       33.69       28.09     16.67 o 
   1  10  14       38.76       45.96     12.78 o 
   2  10  14       41.72       37.58     12.04 o 
   3  10  14       20.76       21.81     10.97 o 
   4  10  14       35.97       30.31     12.29 o 
   5  10  14       74.70       62.14     16.80 o 
   1   1  15      149.49      168.91      6.26 o 
   2   1  15      184.70      192.24      7.56 o 
   3   1  15     1568.55     1528.39     22.92 o 
   4   1  15     2103.38     2062.10     31.03 o 
   5   1  15       32.73       24.99      7.26 o 
   6   1  15       35.82       19.62      7.83 o 
   7   1  15       72.05       72.83     11.02 o 
   8   1  15     1617.99     1714.24     45.47 o 
   9   1  15       29.15       31.71     10.64 o 
  10   1  15      331.91      349.85     25.61 o 
  11   1  15       35.82       37.15     12.11 o 
  12   1  15       70.86       58.75     13.73 o 
   0   2  15     1235.10     1168.72     25.01 o 
   1   2  15        3.01        6.06      3.29 o 
   2   2  15        4.10        7.65      3.89 o 
   3   2  15      136.99      123.96     10.59 o 
   4   2  15      339.95      350.71     14.26 o 
   5   2  15      346.42      333.65     14.51 o 
   6   2  15        1.74        1.61      5.07 o 
   7   2  15      222.71      236.80     15.61 o 
   8   2  15       49.53       42.39     10.40 o 
   9   2  15        2.63       -6.89     11.90 o 
  10   2  15        0.66       13.38     10.05 o 
  11   2  15       77.46       67.44     13.94 o 
  12   2  15        7.59       11.14     10.91 o 
   1   3  15       52.47       44.86      6.02 o 
   2   3  15       79.04       79.60      7.67 o 
   3   3  15      269.03      281.91     12.26 o 
   4   3  15      202.89      195.50     10.91 o 
   5   3  15       80.85       64.20     11.34 o 
   6   3  15      344.46      334.55     15.90 o 
   7   3  15       37.57       19.98     10.75 o 
   8   3  15       75.05       96.32     13.18 o 
   9   3  15      290.53      282.93     20.52 o 
  10   3  15        6.37       26.56     10.43 o 
  11   3  15        0.02       -3.30      9.57 o 
  12   3  15       31.56       31.43     12.07 o 
   0   4  15     5843.76     5887.54    141.30 o 
   1   4  15     3052.89     2974.65     46.41 o 
   2   4  15      259.87      277.23     13.89 o 
   3   4  15      249.23      237.40     15.28 o 
   4   4  15     1312.62     1298.47     24.67 o 
   5   4  15      309.30      313.39     15.45 o 
   6   4  15        0.70        1.03      4.84 o 
   7   4  15       19.95       27.80      8.08 o 
   8   4  15       46.87       53.56      8.89 o 
   9   4  15       55.38       48.44      9.33 o 
  10   4  15       38.08       19.71      9.75 o 
  11   4  15       44.43       30.61     10.97 o 
  12   4  15      213.20      253.72     25.05 o 
   1   5  15       38.02       44.95      8.78 o 
   2   5  15      288.38      277.21     16.88 o 
   3   5  15     2102.62     2134.63     34.59 o 
   4   5  15     1926.27     1895.75     37.60 o 
   5   5  15       69.92       59.09      9.22 o 
   6   5  15      144.39      143.49     11.41 o 
   7   5  15       55.55       55.86      8.80 o 
   8   5  15      327.83      328.57     16.94 o 
   9   5  15       19.73       15.16      7.08 o 
  10   5  15       35.66       36.48      8.82 o 
  11   5  15        0.63        0.73      9.77 o 
   0   6  15      570.76      677.03     49.97 o 
   1   6  15       18.97        7.58      7.67 o 
   2   6  15     1310.69     1408.32     43.37 o 
   3   6  15      277.24      303.04     20.71 o 
   4   6  15        1.99        3.95      6.55 o 
   5   6  15      384.28      358.70     17.50 o 
   6   6  15      103.52      111.75     10.36 o 
   7   6  15       39.58       18.85      7.31 o 
   8   6  15       92.97       62.85      9.29 o 
   9   6  15        0.07        1.01      6.76 o 
  10   6  15        0.04        6.49      7.30 o 
   1   7  15      104.71       88.31     13.42 o 
   2   7  15       81.07       72.11     12.45 o 
   3   7  15      451.03      427.52     22.13 o 
   4   7  15       41.54       35.31      9.52 o 
   5   7  15       38.22       20.03      8.03 o 
   6   7  15       27.89        9.36      8.56 o 
   7   7  15        3.17       -2.53      7.67 o 
   8   7  15        0.20       -9.01      6.33 o 
   9   7  15        0.49       -1.67      6.69 o 
   0   8  15      739.62      854.22     65.61 o 
   1   8  15      119.22       92.59     14.53 o 
   2   8  15       26.86       21.87      9.89 o 
   3   8  15        7.97        5.49      8.34 o 
   4   8  15      240.14      204.29     17.70 o 
   5   8  15       14.40       13.63      7.90 o 
   6   8  15       64.97       83.33     14.64 o 
   7   8  15      172.59      163.08     18.25 o 
   8   8  15       45.83       60.12     12.98 o 
   1   9  15        2.22        5.90      8.81 o 
   2   9  15       42.39       32.77     14.72 o 
   3   9  15      118.27      109.04     34.30 o 
   4   9  15       82.77       51.70     13.13 o 
   5   9  15        0.00       -3.76      8.21 o 
   6   9  15      344.18      363.63     29.60 o 
   0  10  15      138.37      125.53     26.54 o 
   1  10  15        7.10        3.85     10.36 o 
   2  10  15        2.94      -14.04      9.36 o 
   3  10  15        1.21       -4.02      9.26 o 
   4  10  15        0.04       -0.75      9.50 o 
   0   0  16     3254.44     3497.43     61.27 o 
   1   0  16     2246.89     2163.31     33.80 o 
   2   0  16       34.25       28.55      6.21 o 
   3   0  16     1661.48     1744.79     36.29 o 
   4   0  16      486.06      513.38     24.33 o 
   5   0  16      171.84      190.89     24.62 o 
   6   0  16        5.32        9.30     19.43 o 
   7   0  16     1078.91      951.70     46.71 o 
   8   0  16       49.10       80.55     19.47 o 
   9   0  16       17.08       -6.79     11.92 o 
  10   0  16       17.29       35.80     38.11 o 
  11   0  16      198.91      259.78     34.27 o 
  12   0  16      168.59      224.51     32.62 o 
   1   1  16       46.25       27.98      3.92 o 
   2   1  16      367.07      347.82     10.75 o 
   3   1  16      229.86      252.60     11.47 o 
   4   1  16       44.29       37.41      6.45 o 
   5   1  16       15.25       14.97      7.17 o 
   6   1  16      539.33      507.55     21.18 o 
   7   1  16       11.37       11.27      8.82 o 
   8   1  16        4.48        3.89      8.67 o 
   9   1  16      111.13       93.83     15.22 o 
  10   1  16        2.81        6.75      9.44 o 
  11   1  16       10.63        6.27      9.23 o 
  12   1  16       11.57       11.07     10.56 o 
   0   2  16       54.20       52.39      8.01 o 
   1   2  16     2731.67     2748.63     26.90 o 
   2   2  16     3366.99     3346.25     41.54 o 
   3   2  16     1573.94     1513.67     41.52 o 
   4   2  16        1.44        5.28      5.37 o 
   5   2  16      454.17      466.19     19.98 o 
   6   2  16      114.90      124.56     11.05 o 
   7   2  16       62.44       34.64      8.40 o 
   8   2  16        2.17       -5.37      7.79 o 
   9   2  16      216.40      222.09     21.48 o 
  10   2  16       75.50      110.40     16.60 o 
  11   2  16      120.71      101.75     16.37 o 
  12   2  16       94.03       85.53     16.17 o 
   1   3  16      580.54      606.66     16.17 o 
   2   3  16     1394.68     1321.58     23.61 o 
   3   3  16      445.40      437.61     15.06 o 
   4   3  16      969.76     1016.65     21.62 o 
   5   3  16     1395.58     1370.36     32.39 o 
   6   3  16      146.66      154.75     12.15 o 
   7   3  16      251.04      259.86     17.03 o 
   8   3  16      274.77      268.79     17.95 o 
   9   3  16        0.15        5.55      7.93 o 
  10   3  16       16.08       32.55     11.52 o 
  11   3  16       18.41        9.53     10.70 o 
  12   3  16      102.26      139.47     19.30 o 
   0   4  16     1572.71     1567.07     41.90 o 
   1   4  16      336.70      324.32     17.22 o 
   2   4  16      372.50      369.58     15.23 o 
   3   4  16      271.12      277.34     13.29 o 
   4   4  16     2667.77     2661.67     36.86 o 
   5   4  16       36.89       31.63      9.16 o 
   6   4  16       38.25       31.51      6.76 o 
   7   4  16       30.10       16.87      6.85 o 
   8   4  16       18.76       15.82      7.47 o 
   9   4  16       13.80        9.15      7.14 o 
  10   4  16        9.76        0.76      8.68 o 
  11   4  16       48.92       37.53     12.23 o 
   1   5  16        9.38        6.25      8.40 o 
   2   5  16        3.24        2.01      6.70 o 
   3   5  16      323.65      321.71     17.30 o 
   4   5  16      505.56      499.82     17.51 o 
   5   5  16      408.56      427.59     16.01 o 
   6   5  16      164.84      156.64     11.84 o 
   7   5  16      155.48      165.26     12.59 o 
   8   5  16      358.28      339.39     17.60 o 
   9   5  16       14.08        8.35      6.79 o 
  10   5  16       18.38       19.64      8.54 o 
  11   5  16        7.93       17.95     10.73 o 
   0   6  16        6.14        5.45     17.41 o 
   1   6  16      806.38      823.95     30.44 o 
   2   6  16      508.69      468.15     23.84 o 
   3   6  16        1.29       -1.14      6.89 o 
   4   6  16        1.58       -7.34      5.90 o 
   5   6  16       22.41       14.99      6.48 o 
   6   6  16       16.99       17.57      6.41 o 
   7   6  16        3.89        0.66      5.99 o 
   8   6  16        9.03        8.46      6.84 o 
   9   6  16        9.67        8.82      7.44 o 
  10   6  16       13.96       16.87      8.13 o 
   1   7  16       61.56       70.71     12.91 o 
   2   7  16       11.40       13.13     10.05 o 
   3   7  16      449.84      440.92     22.90 o 
   4   7  16       13.04       10.79      8.17 o 
   5   7  16      108.91       85.01     12.66 o 
   6   7  16      310.18      334.48     27.80 o 
   7   7  16      562.16      553.31     25.39 o 
   8   7  16      211.23      186.59     18.44 o 
   9   7  16       40.48       44.43      9.80 o 
   0   8  16        5.07       14.78     14.07 o 
   1   8  16       14.30       11.26      9.21 o 
   2   8  16        8.69        0.70      8.61 o 
   3   8  16        5.56       11.54      8.81 o 
   4   8  16        1.97       -5.49      8.16 o 
   5   8  16       25.96       29.54      9.87 o 
   6   8  16       16.91       17.65      9.04 o 
   7   8  16       79.47       65.08     12.00 o 
   8   8  16       45.85       35.07     10.44 o 
   1   9  16       12.83        0.99      9.19 o 
   2   9  16        3.24       -3.61      9.52 o 
   3   9  16      177.93      212.01     25.42 o 
   4   9  16       67.82       42.88     13.06 o 
   5   9  16      163.36      159.89     41.06 o 
   6   9  16        1.24      -12.48      8.32 o 
   0  10  16        7.78       13.73     15.52 o 
   1  10  16        6.46       11.52     10.39 o 
   2  10  16      187.21      158.87     20.73 o 
   3  10  16        0.00        0.50     22.13 o 
   1   1  17      872.98      888.75     14.03 o 
   2   1  17      150.81      158.99      9.40 o 
   3   1  17        2.88        0.14      4.84 o 
   4   1  17       81.74       84.14      9.67 o 
   5   1  17       45.96       32.99      7.65 o 
   6   1  17     1537.35     1517.99     60.61 o 
   7   1  17      355.90      333.22     28.99 o 
   8   1  17      128.46      106.56     18.30 o 
   9   1  17       87.92       63.15     15.02 o 
  10   1  17      173.76      200.23     31.40 o 
  11   1  17       64.27       76.42     15.79 o 
  12   1  17       94.15      111.53     18.75 o 
   0   2  17       67.65       89.76     12.64 o 
   1   2  17        1.16        0.13      4.17 o 
   2   2  17      169.66      165.98      9.24 o 
   3   2  17        1.65       -5.16      4.25 o 
   4   2  17      489.78      461.86     20.32 o 
   5   2  17        4.61        1.08      5.91 o 
   6   2  17      226.43      235.39     15.63 o 
   7   2  17       19.17        8.60      6.40 o 
   8   2  17        2.94       14.63      9.36 o 
   9   2  17        9.25       -7.98      9.11 o 
  10   2  17      125.57      105.99     22.58 o 
  11   2  17        0.55        2.21      9.66 o 
  12   2  17       81.69       86.98     19.91 o 
   1   3  17       65.53       77.16      7.93 o 
   2   3  17     2546.72     2573.15     45.81 o 
   3   3  17     2001.90     1996.28     38.41 o 
   4   3  17      389.93      434.70     18.04 o 
   5   3  17       18.89       12.13      5.74 o 
   6   3  17      993.52     1059.17     36.22 o 
   7   3  17      183.23      177.29     14.79 o 
   8   3  17       47.98       45.54      9.50 o 
   9   3  17      123.62      124.03     23.68 o 
  10   3  17      173.39      164.23     19.78 o 
  11   3  17       32.96       29.81     12.03 o 
   0   4  17     4084.61     4009.74     72.37 o 
   1   4  17       46.23       44.82      9.08 o 
   2   4  17      613.32      596.66     20.91 o 
   3   4  17       18.86       12.33      5.62 o 
   4   4  17      425.14      423.71     16.19 o 
   5   4  17        1.09        4.43      5.12 o 
   6   4  17        4.46        5.42      5.47 o 
   7   4  17      140.98      119.56     10.69 o 
   8   4  17       98.33       98.86     12.08 o 
   9   4  17        0.59        3.18      7.68 o 
  10   4  17      221.60      213.02     22.04 o 
  11   4  17       34.17       24.60     12.35 o 
   1   5  17      394.93      408.01     23.43 o 
   2   5  17      371.43      361.35     19.62 o 
   3   5  17      349.72      331.85     17.83 o 
   4   5  17       14.14       14.69      6.06 o 
   5   5  17      739.73      669.59     21.28 o 
   6   5  17      128.55      109.47      9.88 o 
   7   5  17        0.01        4.75      5.98 o 
   8   5  17        5.22        3.37      6.17 o 
   9   5  17        2.83       -2.25      6.62 o 
  10   5  17        3.13       17.42      8.46 o 
   0   6  17     1326.21     1439.01     58.41 o 
   1   6  17      714.46      651.94     33.15 o 
   2   6  17     1675.99     1750.96     59.44 o 
   3   6  17        5.47        7.95      7.52 o 
   4   6  17        0.49        6.36      7.51 o 
   5   6  17       10.09       -2.10      8.28 o 
   6   6  17        8.77        6.53      5.85 o 
   7   6  17        5.75        1.08      6.49 o 
   8   6  17       10.40       11.39      8.16 o 
   9   6  17        5.33        9.56      7.37 o 
   1   7  17        7.95       -0.02      8.82 o 
   2   7  17       84.12       69.42     16.69 o 
   3   7  17      197.17      209.86     20.19 o 
   4   7  17       56.59       50.47     10.89 o 
   5   7  17       51.24       52.12     11.14 o 
   6   7  17       37.88       22.77     10.81 o 
   7   7  17       11.02        5.93      9.36 o 
   8   7  17       28.33       22.22      8.33 o 
   0   8  17      144.72      154.95     26.01 o 
   1   8  17       63.62       29.63     15.08 o 
   2   8  17      345.64      415.57     41.30 o 
   3   8  17       72.80       63.54     13.66 o 
   4   8  17        0.28       -6.13      8.05 o 
   5   8  17       40.81       40.34     11.25 o 
   6   8  17        5.87        4.20      8.62 o 
   7   8  17        7.70        4.47      8.47 o 
   1   9  17        1.69       -5.97     11.29 o 
   2   9  17      105.36       91.08     15.74 o 
   3   9  17        8.33        7.49     10.07 o 
   4   9  17        0.04       -1.02      9.92 o 
   5   9  17       10.21       20.78     13.96 o 
   0  10  17       27.11       12.62     15.30 o 
   1  10  17        7.25        2.61     11.93 o 
   0   0  18     1720.56     1661.96     36.21 o 
   1   0  18      274.19      262.34     11.97 o 
   2   0  18     1069.85     1083.52     26.54 o 
   3   0  18        1.06        6.26      7.01 o 
   4   0  18     1322.02     1410.66    122.14 o 
   5   0  18       13.28        0.79     11.52 o 
   6   0  18      422.47      412.78     35.50 o 
   7   0  18      917.11      852.57    142.58 o 
   8   0  18        0.02       18.31     14.29 o 
   9   0  18       90.64       41.92     18.61 o 
  10   0  18       23.25      -14.46     14.38 o 
  11   0  18       43.52       75.12     26.75 o 
   1   1  18       81.38       88.64      6.04 o 
   2   1  18       74.42       93.97      7.68 o 
   3   1  18       25.44       24.39      6.53 o 
   4   1  18       14.04        4.85      6.08 o 
   5   1  18      339.90      306.28     16.64 o 
   6   1  18        1.53        0.19      7.61 o 
   7   1  18        6.94       -2.56      8.45 o 
   8   1  18       75.54       79.66     15.61 o 
   9   1  18       11.90       16.27     10.36 o 
  10   1  18       37.12       57.52     14.25 o 
  11   1  18       67.57       58.83     15.06 o 
   0   2  18       72.53       74.63     11.51 o 
   1   2  18      658.32      646.29     19.34 o 
   2   2  18      700.07      763.24     18.68 o 
   3   2  18      125.17      127.56      9.67 o 
   4   2  18       30.21       23.35      5.96 o 
   5   2  18        0.20        0.48      5.81 o 
   6   2  18      169.82      187.24     14.80 o 
   7   2  18       43.77       28.54      9.38 o 
   8   2  18       51.81       47.31     12.71 o 
   9   2  18       72.19       91.54     15.51 o 
  10   2  18       23.28       32.66     11.54 o 
  11   2  18       13.21       11.08     11.57 o 
   1   3  18       58.62       66.34      8.90 o 
   2   3  18      206.29      207.71     11.75 o 
   3   3  18      417.80      442.82     16.04 o 
   4   3  18       18.43       14.14      5.52 o 
   5   3  18        9.21       20.77      6.16 o 
   6   3  18      403.03      376.62     19.72 o 
   7   3  18      164.67      220.65     16.39 o 
   8   3  18      152.56      180.00     17.23 o 
   9   3  18       50.71       47.91     13.22 o 
  10   3  18       40.27       31.99     12.91 o 
  11   3  18        2.64        5.05     11.08 o 
   0   4  18     2078.54     2061.09     65.11 o 
   1   4  18      207.41      224.66     15.71 o 
   2   4  18       13.95       11.58      6.51 o 
   3   4  18      340.80      333.06     15.77 o 
   4   4  18      278.24      289.69     14.57 o 
   5   4  18       34.12       25.28      6.68 o 
   6   4  18       47.04       23.34      6.89 o 
   7   4  18       11.66        2.82      5.84 o 
   8   4  18        6.85        8.19      7.94 o 
   9   4  18       15.87       15.71      8.56 o 
  10   4  18        0.01       11.11     10.69 o 
   1   5  18      233.79      257.18     20.25 o 
   2   5  18        9.56        8.09      7.89 o 
   3   5  18      376.34      376.93     20.73 o 
   4   5  18      737.88      740.29     25.37 o 
   5   5  18      126.04      140.74     13.31 o 
   6   5  18       89.91       78.07      9.64 o 
   7   5  18        0.02        2.91      5.63 o 
   8   5  18      327.64      320.28     19.24 o 
   9   5  18       79.38       64.37     10.18 o 
  10   5  18       18.54       14.95      9.31 o 
   0   6  18       30.40       17.05     25.74 o 
   1   6  18      245.42      231.89     20.83 o 
   2   6  18      225.23      236.65     20.97 o 
   3   6  18      482.09      503.93     24.28 o 
   4   6  18        3.46        1.57      7.44 o 
   5   6  18        1.80        1.46      6.69 o 
   6   6  18        9.96        9.28      7.40 o 
   7   6  18        0.58        9.80      6.13 o 
   8   6  18        0.89       -9.57      6.38 o 
   9   6  18        3.91       11.33      7.66 o 
   1   7  18      113.98      105.44     15.72 o 
   2   7  18      381.61      365.37     25.38 o 
   3   7  18       74.09       96.73     15.16 o 
   4   7  18      281.44      277.42     23.03 o 
   5   7  18       53.63       66.97     13.04 o 
   6   7  18       21.18       -4.80      7.97 o 
   7   7  18       26.04       20.08      9.26 o 
   8   7  18       76.23       70.55     11.23 o 
   0   8  18      593.98      521.31     43.54 o 
   1   8  18      192.67      243.77     36.06 o 
   2   8  18       57.60       67.44     14.49 o 
   3   8  18        2.45        1.46      9.27 o 
   4   8  18       58.69       43.42     13.23 o 
   5   8  18        0.78        7.78      9.84 o 
   6   8  18       22.92       19.06      9.77 o 
   1   9  18        4.76        4.68     10.34 o 
   2   9  18        0.28      -10.29      8.73 o 
   3   9  18        9.79        5.64     10.95 o 
   4   9  18       30.41       53.17     15.42 o 
   1   1  19       12.47       11.15      4.09 o 
   2   1  19        9.70        7.84      4.84 o 
   3   1  19      121.12      149.11     11.49 o 
   4   1  19     2505.76     2595.38     48.55 o 
   5   1  19      154.48      145.00     14.84 o 
   6   1  19      118.27       94.77     14.53 o 
   7   1  19        7.05        9.52      9.83 o 
   8   1  19      798.57      832.11     57.62 o 
   9   1  19       39.08       47.20     13.38 o 
  10   1  19        2.56       -4.01     12.02 o 
  11   1  19        0.02        0.10     10.38 o 
   0   2  19     5121.28     5121.30     85.45 o 
   1   2  19       42.24       41.85      7.42 o 
   2   2  19        3.74        5.24      5.17 o 
   3   2  19      620.59      618.68     18.16 o 
   4   2  19       87.45       79.08     12.46 o 
   5   2  19      281.65      308.54     18.25 o 
   6   2  19      122.04      112.64     18.92 o 
   7   2  19        3.37        0.71      8.12 o 
   8   2  19        1.51       13.52      9.89 o 
   9   2  19       14.95       21.18     11.46 o 
  10   2  19        3.01       13.21     11.18 o 
  11   2  19        0.15        2.25     10.27 o 
   1   3  19      369.02      371.85     17.85 o 
   2   3  19      455.33      449.49     17.21 o 
   3   3  19        6.59        6.48      5.45 o 
   4   3  19      895.98      885.35     21.82 o 
   5   3  19        6.75        4.26      6.29 o 
   6   3  19        5.00        1.09      6.13 o 
   7   3  19       20.06       17.58      9.38 o 
   8   3  19      339.38      404.81     28.92 o 
   9   3  19       71.06      103.26     16.19 o 
  10   3  19      154.97      199.93     22.21 o 
   0   4  19        1.92        1.41     10.13 o 
   1   4  19      127.53      145.76     14.00 o 
   2   4  19      113.07      128.21     12.47 o 
   3   4  19      323.24      328.06     19.00 o 
   4   4  19      781.45      821.16     33.07 o 
   5   4  19       16.29        8.67      5.86 o 
   6   4  19       29.19       16.58      6.62 o 
   7   4  19      214.34      201.81     14.96 o 
   8   4  19      139.39      130.88     12.51 o 
   9   4  19       90.36       99.02     14.67 o 
  10   4  19        0.03        4.61     10.31 o 
   1   5  19       67.93       34.24     10.34 o 
   2   5  19        2.16       -2.30      6.94 o 
   3   5  19       79.32       45.79      9.87 o 
   4   5  19        3.33        5.03      6.92 o 
   5   5  19      201.08      195.32     14.70 o 
   6   5  19       25.47        8.96      6.63 o 
   7   5  19       41.35       45.66      8.21 o 
   8   5  19      160.48      171.97     13.88 o 
   9   5  19        0.24       -0.53      7.64 o 
   0   6  19     3163.31     3461.48    127.94 o 
   1   6  19       25.12       23.52     13.40 o 
   2   6  19       17.10       11.96     11.15 o 
   3   6  19       92.70       95.34     12.88 o 
   4   6  19       61.15       48.21     11.01 o 
   5   6  19      165.79      171.23     16.72 o 
   6   6  19      252.86      223.54     18.33 o 
   7   6  19        5.81        3.10      6.78 o 
   8   6  19       24.85       21.80      8.07 o 
   1   7  19      140.90      149.27     18.31 o 
   2   7  19      193.79      191.59     20.11 o 
   3   7  19        0.20        7.50      9.55 o 
   4   7  19       30.13       20.17     11.22 o 
   5   7  19        5.80       15.63      9.56 o 
   6   7  19       15.57       10.92      9.63 o 
   7   7  19       25.00       20.37     10.49 o 
   0   8  19      313.63      297.69     56.02 o 
   1   8  19        9.36       12.76     10.82 o 
   2   8  19       34.24        0.47      9.36 o 
   3   8  19       95.12       96.95     19.95 o 
   4   8  19      328.27      351.30     27.67 o 
   5   8  19        1.23       -0.20     11.00 o 
   1   9  19       22.80       29.99     12.89 o 
   2   9  19       50.67       55.57     14.36 o 
   3   9  19       46.51       26.60     14.25 o 
   0   0  20      375.61      439.47     24.14 o 
   1   0  20       86.67       79.73     12.83 o 
   2   0  20        5.49       -7.34      5.76 o 
   3   0  20     4483.05     4468.42     83.08 o 
   4   0  20      164.77      243.80     28.17 o 
   5   0  20       64.08       21.70     14.26 o 
   6   0  20      313.11      279.81     32.65 o 
   7   0  20        3.07        8.58     13.58 o 
   8   0  20        8.61        8.77     13.51 o 
   9   0  20       87.07       77.64     22.43 o 
  10   0  20       55.14       78.51     27.51 o 
   1   1  20       66.19       62.94      6.44 o 
   2   1  20        1.07        1.51      5.12 o 
   3   1  20      310.22      303.01     15.06 o 
   4   1  20       55.82       29.43      9.33 o 
   5   1  20        0.90        6.61      7.88 o 
   6   1  20        8.62       11.58      9.19 o 
   7   1  20      151.45      184.42     20.20 o 
   8   1  20       21.48       11.57     10.27 o 
   9   1  20        1.47       -5.42     10.31 o 
  10   1  20       61.48       45.13     13.80 o 
   0   2  20     4445.83     4730.45     71.86 o 
   1   2  20      177.51      194.40     11.78 o 
   2   2  20       77.13       69.27     11.56 o 
   3   2  20       54.12       59.12      8.77 o 
   4   2  20      590.24      644.27     25.83 o 
   5   2  20      449.17      436.78     19.08 o 
   6   2  20       34.49       33.10      9.80 o 
   7   2  20        2.10        5.12      9.03 o 
   8   2  20        4.46        4.80     10.25 o 
   9   2  20      166.61      224.92     23.57 o 
  10   2  20       51.32       38.62     13.74 o 
   1   3  20       86.27       96.78     10.61 o 
   2   3  20       23.51       17.64      7.08 o 
   3   3  20       76.57       73.52     10.31 o 
   4   3  20       16.03       15.75      6.57 o 
   5   3  20      175.98      190.70     14.08 o 
   6   3  20      126.70       98.24     11.34 o 
   7   3  20        0.07       -9.89      7.65 o 
   8   3  20       55.16       49.56     12.21 o 
   9   3  20       72.07       56.54     14.15 o 
  10   3  20       50.65       41.27     13.94 o 
   0   4  20      408.91      418.00     35.08 o 
   1   4  20       60.74       62.91     12.53 o 
   2   4  20      372.97      365.34     18.72 o 
   3   4  20        0.29        6.00      7.15 o 
   4   4  20      397.31      410.09     18.98 o 
   5   4  20       17.59       23.91      6.91 o 
   6   4  20        8.68        4.17      6.74 o 
   7   4  20        3.48        3.21      6.80 o 
   8   4  20        4.07       -3.23      8.01 o 
   9   4  20       11.87       -0.14      9.66 o 
   1   5  20      186.69      206.74     19.48 o 
   2   5  20       10.63        1.61      9.03 o 
   3   5  20        0.02        6.64      7.39 o 
   4   5  20      248.31      235.75     17.28 o 
   5   5  20      319.22      321.31     18.42 o 
   6   5  20        8.45       -0.36      6.83 o 
   7   5  20       10.72       18.36      7.93 o 
   8   5  20      484.16      480.85     23.03 o 
   9   5  20       35.53       50.16     10.99 o 
   0   6  20      187.98      240.47     31.15 o 
   1   6  20       22.82        8.91      9.85 o 
   2   6  20       96.17       81.68     14.56 o 
   3   6  20      351.43      352.33     25.60 o 
   4   6  20      122.87      112.91     14.49 o 
   5   6  20        5.73       23.31      9.96 o 
   6   6  20        0.02       -4.61      7.70 o 
   7   6  20       24.00       18.35      8.96 o 
   8   6  20        1.49       -9.60      8.55 o 
   1   7  20       12.05        4.52      9.95 o 
   2   7  20       50.64       49.43     13.45 o 
   3   7  20       35.16       32.70     11.58 o 
   4   7  20      494.12      455.17     29.45 o 
   5   7  20       75.53      113.82     15.35 o 
   6   7  20       15.04       17.05     10.11 o 
   0   8  20      207.09      203.35     32.33 o 
   1   8  20      102.50       68.64     14.97 o 
   2   8  20       32.02       15.47     11.90 o 
   3   8  20        7.92       19.51     11.01 o 
   4   8  20        0.31        0.91     11.10 o 
   1   1  21      627.13      651.38     18.87 o 
   2   1  21      110.11      113.82      9.52 o 
   3   1  21        6.73       17.73      6.57 o 
   4   1  21        1.67       -9.25      6.16 o 
   5   1  21        3.64        0.17      8.18 o 
   6   1  21      337.76      357.00     25.89 o 
   7   1  21        0.46        2.11     10.29 o 
   8   1  21      133.46      153.67     19.91 o 
   9   1  21        3.87       17.47     11.35 o 
  10   1  21        4.68       16.92     12.02 o 
   0   2  21      340.69      375.13     22.02 o 
   1   2  21      404.59      429.53     19.05 o 
   2   2  21      129.15       89.34      8.85 o 
   3   2  21       89.11       96.56     12.75 o 
   4   2  21      115.84       86.40     10.19 o 
   5   2  21      121.73      137.29     13.79 o 
   6   2  21      134.53      161.06     16.80 o 
   7   2  21      106.97      137.11     17.83 o 
   8   2  21        0.34        0.26      9.50 o 
   9   2  21       95.37       99.37     17.79 o 
  10   2  21        4.94        7.46     12.14 o 
   1   3  21        1.02       -4.91      6.18 o 
   2   3  21      210.79      206.85     15.14 o 
   3   3  21      275.30      276.73     15.87 o 
   4   3  21       26.79        7.84      6.72 o 
   5   3  21       13.00       10.51      7.22 o 
   6   3  21       76.69      104.96     13.02 o 
   7   3  21      161.21      141.43     15.28 o 
   8   3  21        3.69       18.46     10.65 o 
   9   3  21       16.49       22.70     16.61 o 
   0   4  21       63.07       87.72     35.33 o 
   1   4  21       39.91       51.96     12.17 o 
   2   4  21      842.58      904.33     38.99 o 
   3   4  21       16.02       21.65     11.59 o 
   4   4  21       48.51       28.91      7.97 o 
   5   4  21      152.78      147.55     14.72 o 
   6   4  21       18.36       20.72      7.90 o 
   7   4  21        5.63        2.67      7.38 o 
   8   4  21       38.47       28.34     15.49 o 
   9   4  21        1.32        2.68      9.11 o 
   1   5  21       52.62       53.61     12.69 o 
   2   5  21       27.47       20.20     10.59 o 
   3   5  21      295.78      284.33     22.24 o 
   4   5  21      141.83      140.68     14.78 o 
   5   5  21      110.45      131.05     14.47 o 
   6   5  21      282.80      265.15     19.33 o 
   7   5  21        0.03      -11.19      7.46 o 
   8   5  21        0.95        6.92      8.29 o 
   0   6  21        6.34        6.88     15.65 o 
   1   6  21       16.73      -10.00      8.92 o 
   2   6  21      259.66      329.84     25.36 o 
   3   6  21        5.70       -5.75      9.54 o 
   4   6  21       32.96       39.35     11.09 o 
   5   6  21       64.26       72.77     15.84 o 
   6   6  21        0.12       -8.04      8.12 o 
   7   6  21      249.05      227.52     20.93 o 
   1   7  21      122.41      133.35     18.16 o 
   2   7  21        0.22       12.47     11.50 o 
   3   7  21       53.36       49.07     14.22 o 
   4   7  21       25.24       22.81     12.07 o 
   5   7  21        2.58       13.87     11.06 o 
   0   8  21      164.91      173.50     29.92 o 
   1   8  21      103.48       80.61     16.14 o 
   2   8  21      156.89      187.95     22.54 o 
   3   8  21       66.20       75.17     16.25 o 
   0   0  22       30.26       11.99     11.76 o 
   1   0  22       74.57       50.14      9.59 o 
   2   0  22     1631.58     1812.69     43.20 o 
   3   0  22       21.09       15.21     10.58 o 
   4   0  22        4.42        4.48     12.97 o 
   5   0  22        0.25       -7.25     22.96 o 
   6   0  22        0.03       -4.68     13.29 o 
   7   0  22      334.77      339.25     37.62 o 
   8   0  22       14.59       15.63     35.58 o 
   9   0  22        1.24       -0.37     14.38 o 
   1   1  22       11.32       15.31      5.84 o 
   2   1  22       28.04       16.59      6.54 o 
   3   1  22     1246.29     1224.07     30.68 o 
   4   1  22        4.73       14.76      7.76 o 
   5   1  22      238.79      199.50     17.94 o 
   6   1  22      172.70      201.42     20.97 o 
   7   1  22       35.92       31.88     12.19 o 
   8   1  22       15.71        6.93     11.71 o 
   9   1  22       35.34       53.48     13.60 o 
   0   2  22       96.07       78.39     12.38 o 
   1   2  22     1649.21     1631.69     34.34 o 
   2   2  22       52.79       47.11      9.63 o 
   3   2  22       73.70       49.40      8.81 o 
   4   2  22        5.52        9.78      7.44 o 
   5   2  22      202.76      227.09     21.78 o 
   6   2  22       11.81       20.45      8.71 o 
   7   2  22      119.76      160.84     19.54 o 
   8   2  22        1.48       14.16     11.30 o 
   9   2  22        5.06        2.95     10.79 o 
   1   3  22        1.57        1.66      6.87 o 
   2   3  22       12.47        7.25      7.45 o 
   3   3  22       38.95       39.21     12.78 o 
   4   3  22       60.34       52.24     10.09 o 
   5   3  22       22.52        8.16      7.39 o 
   6   3  22      163.29      166.06     15.47 o 
   7   3  22        2.89       -0.34      9.38 o 
   8   3  22       21.05       24.44     10.66 o 
   9   3  22       49.52       52.55     14.90 o 
   0   4  22      220.54      194.72     26.90 o 
   1   4  22      249.77      219.30     19.96 o 
   2   4  22      230.15      241.40     18.63 o 
   3   4  22        0.17        1.51      7.17 o 
   4   4  22        3.33        0.20      8.43 o 
   5   4  22       21.43       15.34      8.63 o 
   6   4  22       83.12       66.15     16.40 o 
   7   4  22       44.06       40.45     14.22 o 
   8   4  22        9.26       15.84      9.77 o 
   1   5  22        2.01       -1.61      9.69 o 
   2   5  22        2.22       -1.23      9.23 o 
   3   5  22      296.78      335.56     25.19 o 
   4   5  22        0.22       -9.37      8.10 o 
   5   5  22       38.41       22.30     10.24 o 
   6   5  22       52.40       44.68     12.34 o 
   7   5  22      164.14      190.70     17.73 o 
   0   6  22       82.91       62.77     21.59 o 
   1   6  22       55.59       78.75     24.40 o 
   2   6  22       78.74       97.54     18.43 o 
   3   6  22       43.71       54.09     14.27 o 
   4   6  22       21.55       10.03     11.13 o 
   5   6  22       86.47       69.87     22.59 o 
   6   6  22       82.49       73.40     14.73 o 
   1   7  22       20.10        4.32     12.09 o 
   2   7  22       10.38        2.32     11.31 o 
   3   7  22      836.65      988.17     41.94 o 
   4   7  22       78.22       58.99     15.37 o 
   0   8  22      152.66      143.34     43.91 o 
   1   8  22        7.73        4.31     17.24 o 
   1   1  23      193.60      183.07     14.73 o 
   2   1  23       14.22       -1.03      6.29 o 
   3   1  23      412.09      419.42     18.67 o 
   4   1  23      706.72      710.63     26.20 o 
   5   1  23      122.18      129.74     15.55 o 
   6   1  23       87.13      111.49     17.36 o 
   7   1  23      113.62      128.04     19.96 o 
   8   1  23       31.54       27.21     19.24 o 
   9   1  23       75.22       72.95     16.63 o 
   0   2  23       23.98       16.08     10.93 o 
   1   2  23      268.86      278.61     19.42 o 
   2   2  23       31.89       25.84     12.15 o 
   3   2  23       62.45       58.17     11.57 o 
   4   2  23       32.70       42.42      9.62 o 
   5   2  23      311.03      309.24     19.87 o 
   6   2  23        3.77        9.11      8.43 o 
   7   2  23       26.43       28.75     12.79 o 
   8   2  23       35.62       26.52     13.23 o 
   1   3  23       23.30       11.80      8.66 o 
   2   3  23       22.32       10.27      7.33 o 
   3   3  23      282.39      311.97     22.72 o 
   4   3  23        0.92       12.14      7.72 o 
   5   3  23      103.79       74.71     12.96 o 
   6   3  23       18.50       35.93     10.21 o 
   7   3  23      263.33      298.50     21.18 o 
   8   3  23       92.19      124.16     24.43 o 
   0   4  23      120.01      144.06     26.05 o 
   1   4  23       29.70       28.63     11.56 o 
   2   4  23       19.21       28.91     11.01 o 
   3   4  23       99.35      113.43     13.03 o 
   4   4  23       28.04       32.44     10.37 o 
   5   4  23      164.11      199.00     20.89 o 
   6   4  23      404.88      413.38     28.11 o 
   7   4  23      311.71      423.93     27.55 o 
   1   5  23        4.27      -11.71     10.17 o 
   2   5  23       14.48        5.00     12.97 o 
   3   5  23        1.98       -0.23     10.31 o 
   4   5  23        6.88        9.21      8.62 o 
   5   5  23        4.50       -6.04     16.30 o 
   6   5  23       47.58       71.03     12.67 o 
   0   6  23       21.31        0.39     16.09 o 
   1   6  23       74.26       84.68     16.17 o 
   2   6  23       18.60        8.63     11.80 o 
   3   6  23      198.90      198.23     33.99 o 
   4   6  23       49.42       58.66     14.94 o 
   5   6  23      129.90      144.82     18.08 o 
   1   7  23       37.76       34.58     13.55 o 
   2   7  23       55.69       50.06     14.35 o 
   3   7  23       29.65       38.56     18.99 o 
   0   0  24     1008.14     1079.57     74.19 o 
   1   0  24       72.10       66.57     21.88 o 
   2   0  24        5.24        4.98      9.60 o 
   3   0  24      730.49      689.36     35.43 o 
   4   0  24        1.60        8.55     11.18 o 
   5   0  24       25.70       36.18     18.07 o 
   6   0  24       98.19      102.41     35.08 o 
   7   0  24       10.34      -16.93     25.49 o 
   8   0  24      160.59      121.02     44.16 o 
   1   1  24       10.73       -1.07     10.27 o 
   2   1  24        2.22       -0.67      6.99 o 
   3   1  24       28.09       10.79      7.44 o 
   4   1  24      385.39      457.43     23.49 o 
   5   1  24      201.24      190.29     18.29 o 
   6   1  24        9.23        6.34     10.54 o 
   7   1  24        2.06       14.34     11.77 o 
   8   1  24       18.64       33.92     13.36 o 
   0   2  24        7.20       27.08     16.24 o 
   1   2  24       32.95       17.84      9.21 o 
   2   2  24       50.98       53.36     15.83 o 
   3   2  24        0.18        9.18      8.12 o 
   4   2  24      161.27      165.61     16.99 o 
   5   2  24       98.88       81.32     14.75 o 
   6   2  24       86.07       61.12     12.10 o 
   7   2  24        7.68       24.39     10.57 o 
   8   2  24        3.95       15.29     11.96 o 
   1   3  24      316.08      383.50     43.83 o 
   2   3  24       69.68       84.42     13.04 o 
   3   3  24        0.04       -0.21      8.90 o 
   4   3  24        0.06       -0.86      8.43 o 
   5   3  24      361.95      389.71     28.10 o 
   6   3  24        0.55       -3.61      8.67 o 
   7   3  24       57.62       49.99     11.68 o 
   0   4  24      169.41      183.61     28.13 o 
   1   4  24        0.13        1.29      9.89 o 
   2   4  24       11.07       -4.33      9.56 o 
   3   4  24       49.34       29.01     15.52 o 
   4   4  24       13.29       11.12      9.81 o 
   5   4  24      136.49      159.70     16.11 o 
   6   4  24       36.28       26.43     11.81 o 
   1   5  24      111.73      111.39     17.35 o 
   2   5  24        5.64        3.78     11.36 o 
   3   5  24      137.71      150.04     19.65 o 
   4   5  24       24.36       20.43     15.47 o 
   5   5  24       34.97       25.63     12.88 o 
   0   6  24       62.96       68.25     30.28 o 
   1   6  24        3.57      -12.31     20.02 o 
   2   6  24        5.27      -14.40      9.60 o 
   3   6  24        5.66       24.27     13.20 o 
   4   6  24        0.22       -4.30     13.05 o 
   1   1  25       70.26       75.82     18.23 o 
   2   1  25       33.37       33.40     11.99 o 
   3   1  25       37.16       23.77     11.71 o 
   4   1  25       41.35       45.99     10.95 o 
   5   1  25      117.98      129.22     15.77 o 
   6   1  25       19.94       23.39     10.89 o 
   7   1  25        2.71        1.31     11.54 o 
   0   2  25      300.16      217.53     40.88 o 
   1   2  25        3.07       -8.23      8.41 o 
   2   2  25       20.09        6.54     10.62 o 
   3   2  25       18.98       17.55      9.74 o 
   4   2  25        2.15        6.37      9.62 o 
   5   2  25      106.50      125.82     14.47 o 
   6   2  25       40.52       38.73     14.04 o 
   7   2  25       52.43       55.64     23.23 o 
   1   3  25      234.13      262.81     26.41 o 
   2   3  25       73.45       55.05     13.56 o 
   3   3  25       54.83       85.91     14.13 o 
   4   3  25       26.05       13.29     10.12 o 
   5   3  25       19.15        9.83     10.42 o 
   6   3  25      167.55      163.96     18.90 o 
   0   4  25       69.80       56.73     28.52 o 
   1   4  25      103.49      152.83     19.55 o 
   2   4  25      158.46      179.12     27.82 o 
   3   4  25       76.63       74.35     15.46 o 
   4   4  25        1.80        6.17     11.22 o 
   5   4  25        1.73        8.65     12.92 o 
   1   5  25       90.05      121.09     17.89 o 
   2   5  25       16.23        5.96     21.05 o 
   3   5  25        3.98      -16.94     12.36 o 
   4   5  25      113.95      114.30     22.32 o 
   0   6  25      368.32      585.44     49.57 o 
   1   6  25        1.60      -11.53     11.34 o 
   0   0  26      353.13      391.65     54.00 o 
   1   0  26       55.19       51.48     24.73 o 
   2   0  26       63.86       64.60     28.77 o 
   3   0  26        0.86        0.59     14.06 o 
   4   0  26       62.12       40.61     14.91 o 
   5   0  26       33.23       14.38     14.16 o 
   6   0  26       27.43       18.42     17.64 o 
   1   1  26       36.93       24.10     14.90 o 
   2   1  26       10.01       17.29     12.73 o 
   3   1  26        5.57        8.02      9.26 o 
   4   1  26        0.65       -4.40      7.75 o 
   5   1  26        4.22       -6.89      8.84 o 
   6   1  26      178.75      141.99     17.23 o 
   0   2  26       39.39       55.01     27.25 o 
   1   2  26       23.14       14.31     16.36 o 
   2   2  26      261.55      264.01     23.85 o 
   3   2  26       70.49       63.71     24.30 o 
   4   2  26       61.26       75.52     13.65 o 
   5   2  26       46.88       45.58     12.62 o 
   6   2  26       33.47       56.58     12.90 o 
   1   3  26       81.20       68.48     17.74 o 
   2   3  26        6.70       -8.58     10.82 o 
   3   3  26      212.75      317.48     35.27 o 
   4   3  26       59.74       65.90     16.32 o 
   5   3  26       53.93       85.79     14.82 o 
   0   4  26       78.56       56.73     20.62 o 
   1   4  26       27.22       35.69     27.56 o 
   2   4  26       51.21       55.68     17.61 o 
   3   4  26        1.97       -1.80     14.53 o 
   4   4  26       18.26       18.73     13.11 o 
   1   5  26        0.49      -19.44     12.96 o 
   2   5  26        0.41       23.10     13.08 o 
   1   1  27       37.61       38.08     17.60 o 
   2   1  27        1.13        6.36     13.36 o 
   3   1  27      123.54      125.50     17.60 o 
   4   1  27        0.58      -14.25      9.50 o 
   5   1  27       33.99       38.62     11.49 o 
   0   2  27       79.05       45.42     29.78 o 
   1   2  27       25.01       29.47     16.80 o 
   2   2  27        4.41       12.69     13.59 o 
   3   2  27       15.99        8.48     11.33 o 
   4   2  27       25.29        6.82     11.83 o 
   1   3  27       62.09       56.29     40.75 o 
   2   3  27        4.36        6.52     13.26 o 
   3   3  27       79.15      127.49     22.72 o 
   0   4  27      114.84      117.27     26.02 o 
   1   4  27        4.25       10.17     14.57 o 
   2   4  27       76.76       63.92     18.94 o 
   1   0  28        8.82        0.50     24.23 o 
   2   0  28       52.15       90.34     30.79 o 
   3   0  28       10.96       65.11     30.28 o 
   1   1  28       47.29       73.18     30.28 o 
   2   1  28        7.20       -6.40     15.01 o 
   3   1  28       15.34       17.60     14.33 o 
   1   2  28        0.49       -5.55     23.72 o 
   2   2  28       44.91       19.04     35.58 o 
                                                 
